# Supplementary material for: Effect of IKZF1 deletions on signal transduction pathways in Philadelphia chromosome negative pediatric B-cell precursor acute lymphoblastic leukemia (BCP-ALL)
Source: Exp Hematol Oncol. 2015 Aug 12;4:23. doi: 10.1186/s40164-015-0017-y (PMC4534008; doi:10.1186/s40164-015-0017-y)
Supplement: Additional file 1: — Table S1. Data file containing processed raw data values of the PepChip. [file 40164_2015_17_MOESM1_ESM.xls]

## Sheet: Blad1
Protein + Phosphorylationsite	1.04	1.05	1.06	1.07	1.08	1.09	1.10	1.11	1.12	1.13	1.14	1.15	1.16	1.17	1.18	1.19	1.20	1.21	1.22	1.23	1.24	1.25	1.26	2.28	2.29	2.3	2.31	2.32	2.33	2.34	2.35	2.36	2.37	2.38	2.39	2.40	2.41	2.42	2.43	2.44	2.45	2.46	2.48	2.49	2.50
IKK beta_S177	-35.069	209.204	-113.506	-38.027	-171.985	142.908	58.993	79.775	-34.02	172.634	73.282	128.472	164.873	-176.414	-14.605	52.092	-17.823	75.711	-147.407	57.754	-6.161	99.099	-50.055	-114.823	178.162	-40.386	-6.16	21.493	131.937	-207.76	18.331	-119.182	10.134	40.282	27.528	-239.584	138.056	-83.013	164.092	-137.175	-14.034	-144.189	37.472	-138.682	256.768
Cyclin D1_T286	0.035	60.183	-39.351	-120.619	-60.554	31.873	102.627	10.134	-28.344	-132.562	12.359	-100.512	-71.999	109.535	-134.766	-95.978	33.613	39.697	212.754	88.683	15.458	-98.575	32.486	111.324	210.915	-40.384	-42.02	-14.604	-47.062	-171.984	-65.737	8.493	-47.675	-211.421	57.754	227.479	-25.168	307.556	34.183	82.162	182.296	68.655	127.697	-68.203	377.296
Fibroblast growth factor receptor 2_Y770	69.838	-103.309	318.585	-209.013	-119.181	-212.575	27.528	-12.823	-104.71	-50.054	-74.943	-35.633	145.866	-59.378	192.831	34.838	55.592	79.296	-42.499	111.324	18.93	-140.992	-44.295	-101.189	164.873	35.93	113.472	11.106	-177.336	57.155	-88.612	20.5	48.683	-100.511	-49.541	-44.294	298.831	56.155	142.155	-179.068	126.577	-49.54	-23.985	-119.18	-67.64
Acetylcholinesterase_S164	20.986	66.852	-6.745	28.028	36.937	259.359	99.754	90.577	-77.527	139.549	-21.203	66.31	20.986	225.451	-7.351	-26.357	-71.998	140.789	5.669	159.324	-61.682	-115.682	43.085	13.972	19.972	18.331	-140.322	76.303	80.38	-63.992	67.479	-165.414	160.063	167.092	-6.744	196.254	-84.393	16.535	133.31	133.31	-128.773	105.183	59.542	205.289	125.303
SH2D3A_Y95	-2.337	-46.562	-51.879	50.915	160.993	214.669	87.493	102.113	-31.196	-148.964	-96.653	16.535	643.225	12.873	33.613	152.641	-166.457	362.211	166.423	215.542	90.577	-55.414	-74.942	-118.435	-8.491	85.627	106.437	112.155	86.824	120.148	130.599	1726.89	2795.53	4717.49	2023.45	204.218	316.986	325.613	307.556	127.077	30.204	10.134	362.211	280.542	158.613
NPR-B_S526	269.113	143.648	51.486	192.831	40.282	-163.822	-55.413	-25.717	-18.949	2.197	217.627	386.556	138.056	49.197	58.373	-85.505	273.972	49.69	-40.9	334.81	33.613	24.077	21.493	808.838	230.486	198.021	222.387	273.972	140.218	403.352	344.577	370.521	245.303	143.648	44.127	180.789	71.035	284.401	72.204	75.711	86.824	39.697	160.993	202.535	93.028
Cell cycle checkpoint kinase II_T432	-17.37	0.62	72.204	12.359	115.225	26.838	468.887	283.063	115.915	296.07	-25.716	45.261	167.092	153.352	76.951	8.493	176.577	406.296	157.106	1.655	133.31	0.62	85.021	-135.568	77.528	193.697	129.239	271.486	137.415	249.725	192.085	233.542	445.57	293.254	411.641	83.852	140.789	327.528	391.296	388.951	318.585	327.528	340.465	147.254	58.373
Used for production/QC_	-16.253	-81.808	-126.603	44.127	102.627	43.676	104.563	-25.166	-127.245	-122.119	5.12	1.141	129.239	108.958	-225.055	-80.633	24.514	212.754	-25.715	-66.288	10.634	-54.835	33.077	-30.076	134.697	-48.851	19.972	-92.661	-54.245	-81.295	-22.745	58.993	2.859	-36.828	-59.377	-258.922	-162.893	84.479	-97.976	47.077	-29.449	81.035	70.528	-59.376	225.451
Shc_Y427	-14.602	377.296	55	-25.165	48.134	9.563	45.261	-61.68	140.218	127.077	7.859	-39.836	107.007	38.704	-21.202	-78.103	109.535	52.641	-250.413	-93.335	11.106	-2.336	148.07	90.577	-155.251	-170.201	-129.47	-45.984	-10.745	88.035	-140.991	-288.463	-143.427	161.69	-54.834	94.81	4.57	-34.567	222.387	60.789	15.915	140.218	-137.174	92.394	115.915
FGF receptor 1_Y654	215.542	-50.052	95.521	342.444	126.035	77.528	-133.988	196.254	41.923	73.824	-18.948	-221.189	60.183	220.549	316.986	144.408	23.458	-173.689	45.261	-161.964	29.197	36.387	112.155	167.803	198.021	19.972	107.549	69.838	276.486	275.085	-110.385	213.782	243.204	170.176	300.035	178.162	-54.833	242.092	300.035	344.577	62.958	21.958	2.859	348.437	223.352
Lyn_Y508	87.493	-71.302	-22.23	94.81	91.782	-110.384	72.204	67.479	14.965	-64.484	52.092	-133.281	-48.209	248.599	-17.82	29.197	41.43	-41.406	-239.582	57.155	102.627	244.232	34.183	-94.006	-148.005	-186.034	39.697	173.359	-50.685	184.627	-105.32	36.387	25.176	34.838	182.296	21.958	150.373	170.176	33.613	3.486	76.951	-62.349	-84.392	5.12	85.627
EphA4_Y596	-61.679	45.852	-76.936	-104.131	346.444	-114.821	124.669	-146.605	234.585	76.303	84.479	-93.334	-53.551	48.683	-168.4	13.972	9.563	25.176	-122.118	160.063	-105.319	48.683	-2.335	291.768	-110.383	-152.878	0.035	-2.893	151.923	138.056	30.648	154.092	-62.843	-123.59	76.303	48.683	-15.126	-25.714	92.394	-114.82	24.077	122.063	8.493	-279.603	-57.194
0	-50.684	101.563	124.077	-28.921	388.951	23.014	1012.09	-36.827	73.282	356.134	-178.139	88.035	194.592	-133.986	-64.483	-77.525	-42.018	173.359	-99.809	-124.365	107.549	-66.943	-86.672	-198.306	-163.821	-322.688	114.07	-137.17	-53.549	104.563	-34.018	-217.456	-179.066	-167.485	-139.49	370.521	-50.683	75.711	5.669	303.028	-2.334	50.289	-76.935	22.493	-63.991
FGF receptor 1_Y280	52.641	26.838	-262.347	307.556	-79.927	66.31	-51.25	116.563	131.246	-53.09	109.535	85.627	122.718	-160.244	-114.819	-23.983	105.852	4.028	-83.01	14.549	12.359	-199.397	-137.912	2.859	-219.927	-19.575	-161.962	-55.412	-87.273	-74.335	-16.802	-109.64	-193.158	-130.251	-119.179	-3.391	95.521	-69.539	169.437	-103.308	166.423	-87.272	-44.291	687.641	18.331
PDGF receptor, beta_Y1009	-9.573	86.824	93.577	76.303	-94.668	23.458	208.239	-64.482	-300.383	-188.985	-139.488	103.303	173.359	26.232	4.028	192.831	78.648	-77.524	242.092	-91.277	-85.06	-71.995	-4.499	-14.032	-53.548	-187.005	128.472	-88.608	37.472	-18.377	-1.787	-152.089	138.824	-140.989	-169.201	229.303	-78.693	37.472	-13.443	-57.841	30.648	26.232	170.958	66.31	-219.926
B-cell linker protein_Y96	89.986	65.761	-49.538	-32.814	-29.448	-32.259	36.387	-183.976	4.57	97.155	164.873	45.852	63.599	-165.411	12.873	34.838	-91.276	223.352	-53.086	-117.091	5.669	107.007	-101.186	14.965	-171.983	-59.956	143.648	-76.933	-4.032	-30.075	-161.047	-39.835	-22.744	31.873	-239.581	-82.462	-27.262	100.345	5.12	89.472	65.761	0.62	-76.281	110.239	-163.82
HAND1_T107	1.141	-25.164	20.986	55	-57.84	-96.652	159.324	166.423	51.486	48.134	147.254	12.359	-4.498	384.268	160.063	-54.83	-108.28	81.549	-51.878	-44.29	-112.66	99.754	-36.826	-138.677	-43.098	7.859	73.824	-171.202	-111.932	-109.639	-29.447	-166.454	-47.674	-162.892	64.669	-18.376	213.782	-83.008	-221.187	285.923	98.479	71.676	-234.235	201.592	-79.926
Retinoblastoma like 2_T401	-122.115	94.183	115.225	-61.678	29.197	61.873	94.183	78.092	-94.002	7.387	-23.982	-148.004	7.859	-73.061	88.683	-65.736	-213.817	88.683	-79.348	210.915	15.915	-58.412	36.937	45.261	61.387	216.641	92.394	25.761	120.852	-133.983	12.873	94.81	-153.709	-148.962	150.373	287.239	52.092	-18.947	358.049	-4.975	-170.198	101.563	-143.426	89.472	-164.603
Transcription factor IIF, alpha subunit_T389	-30.074	154.908	-217.453	65.232	-109.638	28.535	89.472	-94.001	-1.786	20.5	148.88	70.528	285.923	-20.068	109.535	98.479	86.824	-91.275	-173.686	-5.558	43.085	110.852	108.197	-44.288	138.056	-24.547	44.746	122.063	71.676	16.535	205.289	225.451	118.056	235.718	-50.05	58.373	-55.411	-48.85	-57.191	-125.89	-3.39	120.852	-25.163	124.669	1.141
Mnk2_T379	417.746	147.254	38.704	-171.201	-51.877	161.69	178.162	28.535	28.028	-32.813	-86.67	90.577	170.176	210.915	46.465	-16.251	16.535	24.077	26.838	105.852	-79.346	-181.999	13.972	-136.364	-179.064	-85.058	-107.546	-198.305	-12.413	249.725	-151.378	114.669	170.176	-45.98	-101.184	5.12	216.641	101.563	173.359	-136.363	-7.961	5.12	6.239	-24.545	135.261
Protein kinase C, zeta_T560	-262.346	-11.863	-8.488	-12.818	-28.919	-146.603	92.394	-255.158	99.754	118.782	-95.977	-160.241	-59.954	-94.666	187.225	-110.382	87.493	38.092	-96.651	-213.815	65.232	-43.097	-49.536	-180.02	-90.653	-27.793	-31.194	-108.87	-12.412	148.07	-1.784	101.563	-104.708	30.648	-26.77	-95.976	31.873	193.697	92.394	66.852	89.986	-103.306	-87.99	154.908	-26.356
Transcription factor Sp1_T736	-6.743	133.31	-74.939	-232.618	-40.383	82.162	-10.743	29.634	-103.305	193.697	-58.411	50.915	148.07	196.254	-16.25	119.465	273.972	71.035	82.162	-41.404	-226.244	24.514	188.732	327.528	-102.659	86.19	-98.572	121.528	53.261	-3.388	-15.667	118.782	-38.025	69.838	41.923	120.148	-61.677	-0.673	13.972	202.535	94.81	88.683	81.549	-71.301	183.007
TGF beta receptor, type I_T176	-104.706	-102.658	64.669	24.077	7.387	-38.024	-109.637	-50.682	27.528	163.38	147.254	164.873	84.479	-111.93	88.035	96.07	-40.382	260.423	45.261	-64.481	-86.669	-81.806	99.754	101.563	-73.06	-9.088	95.521	-28.918	-14.598	96.07	-76.931	-36.825	-94	-64.48	115.225	7.859	-70.166	259.359	39.155	-24.542	144.408	82.725	-43.096	30.204	-30.071
STAT3_Y705	98.479	-126.599	134.697	-25.162	-50.681	-51.876	69.838	94.81	-61.676	72.754	19.972	213.782	148.88	-116.294	520.873	150.373	60.789	169.437	93.577	-28.917	33.077	98.479	72.754	-86.668	4.57	69.838	242.092	-4.495	132.592	205.289	106.437	18.331	125.303	245.303	134.697	202.535	114.07	33.613	29.197	246.197	142.908	-44.285	26.232	81.035	230.486
T-Cell acute lymphoblastic leukemia 2_S100	11.697	307.556	100.972	569.268	154.092	71.676	226.401	99.099	174.183	83.852	28.028	320.423	260.423	231.5	664.162	393.648	25.176	68.655	103.873	245.303	159.324	-50.68	672.437	-31.193	28.535	177.338	110.239	162.5	12.359	119.465	406.296	255.641	236.613	304.465	239.711	-29.446	58.993	95.521	115.915	377.296	-40.898	247.394	-73.702	78.092	362.211
ATM_S1981	499.937	-166.452	51.486	103.303	375.021	160.063	141.521	44.127	221.493	103.873	-47.06	163.38	9.035	-89.257	147.254	127.697	70.528	179.958	130.599	273.007	47.077	11.106	120.852	10.634	213.782	269.113	-141.829	159.324	-0.672	-21.722	182.296	2.859	128.472	39.155	3.486	-93.999	-22.74	3.486	-42.016	88.683	-19.574	-87.989	71.035	-15.665	175.063
HIV 1 Tat interacting protein_S119	-76.93	-109.635	36.937	-70.164	164.873	25.176	169.437	-70.787	-69.538	10.634	-93.333	-262.345	36.387	64.669	19.972	123.338	131.937	26.838	-277.614	99.754	202.535	-122.114	119.465	-122.898	102.627	60.183	-79.343	6.796	-127.243	188.732	79.296	40.282	8.493	-2.89	-67.638	79.296	-14.597	-22.739	145.866	81.549	-78.102	-99.806	-36.824	195.465	55
CRIP2_S104	47.577	-34.566	32.486	69.282	68.655	-92.657	-160.239	-132.557	-205.443	-79.342	208.239	112.739	-41.403	2.197	50.915	103.303	-186.032	-54.829	56.655	-6.742	40.282	-113.503	-34.015	35.31	168.676	-53.085	-322.686	-215.06	29.197	285.923	-94.665	-45.978	92.394	-9.57	77.528	93.577	-108.277	72.754	-130.913	-0.671	84.479	-12.816	-146.601	-242.536	-10.144
Amyloid precursor like protein 2_T723	44.746	15.915	-203.089	-32.256	-104.703	108.197	-140.986	-212.573	66.31	-40.381	525.423	330.93	-32.812	189.535	146.542	84.479	403.352	256.768	408.754	711.451	232.458	439.148	88.035	362.211	482.824	618.127	711.451	288.641	370.521	348.437	271.486	148.07	415.042	516.782	205.289	366.359	442.655	575.197	436.535	119.465	348.437	143.648	287.239	260.423	465.296
Plectin 1_T4536	-102.657	839.782	420.887	138.824	454.775	170.958	88.683	680.648	-82.459	1651.67	-68.878	122.718	315.359	-38.728	377.296	586.423	197.148	946.725	237.486	66.31	158.613	80.38	534.085	142.908	148.07	458.239	284.401	231.5	-2.332	12.359	777.493	354.317	142.155	208.239	344.577	12.359	232.458	114.669	135.261	479.085	44.127	411.641	84.479	177.338	1029.14
Connexin 43_Y265	-35.627	-93.332	-116.292	36.387	34.838	78.092	245.303	-121.377	7.859	-45.976	90.577	204.218	135.261	36.937	29.634	-166.451	242.092	162.5	-62.841	17.218	34.838	197.148	188.732	175.789	40.894	-19.573	136.768	57.754	129.93	93.577	14.549	13.972	259.359	-155.249	67.479	-12.815	-14.031	181.549	45.852	192.831	-50.049	-4.972	166.423	66.852	-43.701
Protein kinase C epsilon_T566	979.127	17.218	112.739	-63.397	284.401	-91.921	137.415	97.768	205.289	242.092	-127.241	-12.814	135.958	29.634	17.218	-86.087	56.655	-178.136	-57.836	91.782	-73.057	-65.734	-39.831	-28.337	-222.438	159.324	23.014	-102.655	-60.551	-57.189	-140.318	-32.811	-101.183	-169.196	200.535	148.07	46.465	152.641	-170.195	-169.195	-23.346	-7.959	-33.461	82.162	-156.853
Keratin 19_S35	21.958	153.352	-140.985	-66.287	-56.656	-269.827	-77.523	-232.616	-15.125	94.81	-17.816	-11.86	13.387	49.69	-36.235	-182.865	105.852	-104.702	-137.908	252.007	-94.664	-139.486	-97.972	142.155	149.725	-93.331	-71.99	39.697	-223.798	64.669	-112.655	-123.586	-81.805	-15.664	-162.891	218.648	112.155	-26.768	-83.006	-80.629	5.669	-108.276	69.838	-20.586	24.077
Syntaxin 1A_S188	253.275	-167.483	23.458	-46.557	-81.291	-116.29	-140.317	44.746	423.789	-129.469	131.246	-182.864	-94.663	-70.785	-215.059	45.261	-72.48	59.542	-167.482	39.697	74.613	45.852	-127.239	154.092	45.261	-184.962	249.725	18.331	56.155	-149.869	-2.889	-187.001	66.31	-119.176	6.796	121.528	-179.062	2.197	-93.997	44.127	-36.234	35.31	-45.975	1.655	-108.275
Myosin light chain kinase_S1208	-245.315	216.641	-166.449	23.458	-44.284	131.937	-269.825	-319.727	31.873	-171.196	-36.233	-186.999	2.197	235.718	-18.372	11.697	144.408	-77.522	38.704	6.796	100.345	-123.584	-59.372	118.782	-161.042	-25.159	176.577	61.387	130.599	90.577	158.613	-76.929	-122.897	-2.888	-164.601	-143.423	64.155	-68.876	21.493	-75.628	-55.408	-121.375	45.852	221.493	35.93
ErbB3_S1123	-14.03	538.796	325.613	1581.85	-300.38	285.923	-72.479	160.993	129.93	261.761	1029.14	346.444	-79.34	-229.817	43.676	194.592	236.613	406.296	-242.533	199.669	285.923	-38.727	-7.958	-275.768	-79.923	-218.716	766.296	307.556	255.641	175.789	37.472	3253.54	819.31	746.697	203.366	600.169	906.62	995.486	797.768	995.486	892.732	932.549	1243.36	267.972	1130.47
Phosphoglucomutase 3_S64	-137.167	96.07	-262.34	-1.158	231.5	-28.336	-159.355	-201.861	-83.751	-303.042	1.655	-65.732	-127.238	45.852	143.648	-1.157	-42.495	152.641	89.472	4.028	35.31	160.993	-17.366	-39.345	-105.315	-239.579	-42.494	-57.835	-86.086	-83.005	-44.283	0.62	-56.046	-12.411	-34.013	-86.665	78.092	-51.247	96.07	103.303	40.894	-26.355	73.824	-17.815	104.563
CtIP_S664	262.901	-80.628	23.014	-187.995	2.197	223.352	-17.814	-88.605	198.021	-43.092	-102.025	-75.627	195.465	294.676	-9.087	42.535	11.697	-58.904	16.535	-133.979	43.676	36.937	5.12	-93.33	-93.994	-187.994	17.725	-69.534	88.683	-257.012	-106.144	182.296	-210.143	-92.656	-20.066	-55.407	23.458	-140.984	-138.676	-167.481	14.965	-133.277	99.099	-7.957	70.528
PKN_S374	62.958	-51.874	-10.741	11.106	185.528	-21.198	264.331	-211.414	154.092	-41.401	9.035	-168.395	-46.555	18.331	65.761	-125.209	350.387	-1.156	-129.468	-99.239	97.768	216.641	-161.041	-76.928	-22.225	158.613	-33.46	40.894	91.782	28.535	85.627	-148	6.796	100.345	40.282	291.768	279.007	-114.816	109.535	160.063	75.218	-127.237	83.852	117.303	65.232
Synapsin I_S551	553.775	2216.72	1335.96	979.127	103.873	649.183	830	1108.55	-8.487	1884.42	2.859	81.549	209.204	787.746	979.127	1763.41	-35.626	433.486	309.176	-74.937	350.387	-8.486	2728.27	-113.501	217.627	720.197	395.859	183.789	13.387	110.239	1932.36	462.197	-29.444	184.627	229.303	-253.596	133.31	411.641	423.789	830	59.542	787.746	-110.381	322.12	797.768
Fanconi anemia, complementation group D2_S222	94.81	7.387	362.211	9.035	-86.085	62.958	-10.74	-6.741	184.627	160.993	179.099	130.599	-6.155	-102.653	301.592	175.789	261.761	-152.086	44.746	-44.282	204.218	91.254	25.761	6.796	6.796	160.993	-58.903	-111.164	-34.011	-2.329	-27.79	28.028	91.782	15.915	-27.789	-80.627	-114.195	44.746	-2.328	26.838	-47.058	132.592	93.028	-151.373	141.521
CHK2_S19	215.542	2543.13	3942.34	4717.49	3518.59	3706.37	2936.03	3088.68	2795.53	2382.7	4717.49	4436.44	503.817	315.359	2067.01	420.887	2495.06	1150.08	1843.31	1392.97	2382.7	2862.57	892.732	1108.55	1843.31	2663.4	2168.39	2441.72	2274.43	1450.32	1484.68	1695.88	2216.72	3616.72	1519.33	2216.72	2216.72	3253.54	4304.27	3518.59	3088.68	3175.84	2441.72	1519.33	2543.13
Glutamate receptor ionotropic, N-methyl D-aspartate subunit 2A_S1291	31.261	17.725	-78.101	-247.005	-59.951	-85.502	-79.339	-379.409	25.761	50.289	52.641	-0.67	78.092	-137.906	95.521	49.69	124.669	108.958	78.092	-30.067	-73.7	31.261	203.366	154.908	176.577	-26.766	227.479	215.542	242.092	-128.771	290.19	-12.809	61.873	580.38	-4.97	1335.96	294.676	39.697	138.056	-42.493	133.31	-63.395	84.479	108.958	287.239
3-Phosphoinositide dependent protein kinase 1_S241	186.289	-23.343	135.261	93.577	-47.057	-255.155	-23.342	-139.481	426.951	-113.5	255.641	-11.277	-34.008	1.141	36.937	94.81	-22.737	-90.009	-86.084	131.937	-120.612	-75.626	-51.246	42.535	107.007	85.627	53.261	-41.399	-147.998	-136.36	136.768	-16.799	178.162	26.232	99.754	-58.41	10.634	145.169	-30.065	-49.532	-48.203	-245.314	33.077	-203.085	-130.247
Nitric oxide synthase 3_S1176	16.535	85.021	-264.22	-128.035	-1.782	123.338	-3.387	-23.341	-67.637	98.479	291.768	142.908	-158.651	-127.236	101.563	93.577	364.239	-29.443	206.204	-45.973	-209.006	192.085	-25.157	-54.827	300.035	260.423	155.669	206.204	-62.345	-101.18	165.556	13.387	167.803	852.592	108.197	226.401	408.754	60.183	-137.904	160.993	-194.31	-117.762	-240.954	13.972	126.577
Histone deacetylase 2_S394	656.803	-128.769	-99.803	-15.663	120.148	-73.054	126.577	-10.143	188.732	-118.431	205.289	-110.379	212.754	4.028	279.007	-180.995	-151.372	197.148	-100.501	283.063	121.528	20.986	-57.833	47.577	-73.698	-148.958	58.373	-248.699	-240.953	20.5	-139.48	-125.888	-18.37	-48.202	-77.518	338.5	-110.378	-50.046	-4.969	276.486	52.092	-78.1	123.338	97.155	15.458
Heat-shock transcription factor 1_S303	-213.812	2067.01	1088.28	728.134	151.148	612.31	757.57	1651.67	586.423	2168.39	-58.902	395.859	830	-163.814	553.775	1581.85	255.641	1363.46	233.542	193.697	720.197	395.859	2119.09	172.634	197.148	906.62	1046.31	366.359	117.303	66.852	2543.13	819.31	315.359	332.746	417.746	185.528	153.352	11.106	479.085	1221.94	250.93	946.725	-45.356	400.908	2274.43
Cortactin_S405	6.239	350.387	110.239	59.542	124.669	294.676	180.789	569.268	-1.78	946.725	41.923	-154.508	-250.405	83.31	43.085	465.296	36.387	186.289	-131.614	59.542	160.063	-147.401	963.486	98.479	108.197	313.88	81.549	141.521	-100.5	1.141	877.746	50.915	-180.993	-71.987	-42.492	468.887	-85.501	187.225	-40.376	158.613	156.394	240.845	-124.361	127.077	503.817
Regulator of G protein signaling 19_S151	-25.707	46.465	201.592	-12.807	105.852	127.077	9.563	102.627	64.155	-169.192	-56.043	66.31	-177.329	-16.798	296.07	89.986	297.401	-128.768	148.88	-218.713	79.775	88.035	89.986	-60.548	161.69	112.739	199.669	204.218	624.021	25.176	244.232	115.915	270.261	87.493	75.218	81.549	-68.874	266.613	-37.424	36.387	310.789	-71.986	70.528	-108.866	316.986
Cyclin D1_S90	218.648	139.549	203.366	105.852	259.359	224.387	7.387	259.359	318.585	102.627	69.838	448.718	-87.27	66.852	57.754	408.754	320.423	442.655	458.239	117.303	643.225	728.134	362.211	445.57	458.239	315.359	612.31	287.239	680.648	-73.053	58.993	283.063	375.021	420.887	72.204	273.972	356.134	183.789	368.38	239.711	115.915	121.528	175.063	242.092	358.049
c-Src_S12	2543.13	624.021	2216.72	2023.45	1980.42	2330.05	1150.08	1763.41	1108.55	2067.01	2795.53	2795.53	1305.78	261.761	1418.78	839.782	1549.22	2441.72	2543.13	2495.06	3616.72	4053.7	1980.42	393.648	1695.88	1221.94	1726.89	1932.36	2119.09	1726.89	1804.21	1695.88	3830.29	3706.37	2067.01	1150.08	1651.67	2119.09	3616.72	2067.01	5214.23	2495.06	2382.7	1763.41	2599.31
Caveolin 1_Y14	28.028	224.387	104.563	0.62	28.535	300.035	39.697	-31.751	-20.585	-48.201	-63.393	-121.372	-98.567	61.387	-152.872	77.528	-85.055	-39.829	-54.826	178.162	-160.235	151.148	-88.604	-181.994	81.549	472.62	130.599	54.408	271.486	10.134	53.831	-178.134	119.465	-76.278	24.077	-41.397	-138.673	-7.955	315.359	99.754	133.951	0.62	68.655	-31.75	222.387
CDC6_S54	4908.73	6415.27	6955.75	8702.26	4436.44	8702.26	5068.22	6955.75	4184.13	5934.06	5214.23	3253.54	6698.96	4304.27	4908.73	5068.22	3830.29	8166.32	5560.6	6415.27	9974.95	6139.29	3830.29	5391.8	3830.29	8702.26	5391.8	3253.54	4717.49	6139.29	4908.73	9228.84	6698.96	3518.59	3336.12	4184.13	3706.37	7654.26	7654.26	5751.74	6415.27	5391.8	4184.13	4586.07	6139.29
Cut like 1_S1237	53.831	-95.972	-15.662	-102.024	-177.328	16.535	-133.274	122.063	62.958	-148.957	-239.576	-43.699	249.725	202.535	-42.491	245.303	-123.582	54.408	290.19	-228.526	-95.971	-155.245	11.106	-283.958	-152.871	-180.992	-177.327	90.577	-114.192	-133.976	-159.353	88.683	121.528	61.387	-88.603	-35.624	61.387	235.718	62.958	-24.539	-76.925	-128.034	-104.128	45.261	187.225
Ras associated protein Rab5B_S123	-30.649	11.106	40.282	-31.749	126.035	40.894	-170.192	-116.287	222.387	31.261	-68.873	-293.087	-222.435	36.387	-19.571	120.852	-88.602	18.331	-17.813	-26.765	48.683	156.394	29.197	-228.525	105.852	-97.97	-111.928	36.937	163.38	215.542	68.063	38.704	280.542	395.859	508.134	-201.859	175.789	142.908	-12.406	-50.675	-226.239	-149.864	108.197	-73.051	-53.082
Myosin light chain 2, regulatory, cardiac, slow_S19	-142.626	57.754	-65.729	3.486	-115.678	-67.634	46.465	-25.153	153.352	-38.724	40.282	656.803	150.373	-83.002	15.915	54.408	368.38	-68.194	143.648	-117.759	118.782	56.155	73.824	135.958	56.155	-117.758	133.951	112.739	28.028	56.655	-140.982	-56.041	59.542	-17.812	112.155	-135.562	-106.141	4.57	93.577	-81.289	-40.894	-43.697	5391.8	1177.72	180.789
Bcl 2_S87	23.014	30.204	-97.969	52.092	-42.013	-156.077	-95.97	285.923	-4.491	451.718	-7.954	30.648	144.408	-10.737	48.683	711.451	-179.058	458.239	207.148	190.366	296.07	149.725	649.183	151.148	61.873	340.465	379.732	7.387	-47.673	309.176	442.655	208.239	82.162	-78.098	48.134	296.07	-147.399	140.789	139.549	9.035	-133.273	262.901	36.937	265.331	429.866
HMG17_S25	3253.54	2795.53	1804.21	2599.31	2599.31	3088.68	2168.39	2168.39	2330.05	1804.21	2862.57	5751.74	2728.27	2382.7	2067.01	946.725	3830.29	2936.03	3175.84	2330.05	5391.8	4184.13	2119.09	1980.42	3175.84	2862.57	3423.73	2795.53	3088.68	3706.37	2495.06	2274.43	4304.27	5214.23	3423.73	757.57	2119.09	2495.06	2441.72	1581.85	2936.03	1615.03	2119.09	1695.88	1651.67
Lck_S158	94.183	-212.571	244.232	-116.286	-156.849	29.197	7.387	222.387	323.521	123.338	370.521	-124.358	-13.437	73.282	247.394	72.754	475.782	154.908	136.768	-86.083	8.493	606.106	72.754	38.704	49.69	-155.244	-150.641	129.93	-65.115	-76.275	82.725	-22.734	50.915	232.458	-114.815	253.275	8.493	-30.648	102.113	267.972	448.718	66.31	189.535	267.972	61.873
Syntaxin 1A_S14	-125.207	-329.329	-53.081	-20.582	114.669	-28.916	239.711	96.07	36.937	66.852	184.627	-171.191	183.007	41.43	275.085	-155.243	445.57	10.634	222.387	356.134	-35.623	210.915	63.599	275.085	-91.917	97.768	117.303	85.627	108.958	191.275	24.514	-10.141	377.296	-76.924	5.669	-162.888	-40.893	-211.412	-98.565	-80.623	-69.533	-119.172	176.577	-38.021	96.606
HSP22_S14	-122.108	144.408	-2.327	-178.133	100.972	112.155	14.549	34.838	99.099	86.824	104.563	136.768	35.31	26.838	1.141	358.049	221.493	7.387	-116.285	499.937	157.866	544.12	235.718	135.261	193.697	293.254	350.387	301.592	301.592	57.754	283.063	307.556	285.923	291.768	400.908	643.225	-226.238	200.535	163.38	147.254	105.183	262.901	160.993	304.465	358.049
RAF1_S43	-129.465	234.585	174.183	88.683	64.155	-1.153	-65.728	-66.286	44.127	183.789	52.092	-86.663	-257.01	-22.223	47.077	-191.983	32.486	-97.33	-114.814	157.106	-72.477	187.225	-35.621	4.57	157.106	-63.392	14.549	73.824	-22.222	36.387	-253.594	0.62	-117.757	-161.958	-73.05	-16.248	-248.697	-73.697	-31.747	-15.661	45.852	-136.358	90.577	-232.614	-9.568
Peptidylglycine alpha amidating monooxygenase_S930	918.141	3088.68	2382.7	3253.54	3009.7	2663.4	2441.72	2274.43	3423.73	2274.43	3009.7	3175.84	2543.13	2795.53	3830.29	2599.31	5391.8	4184.13	4304.27	3942.34	4717.49	4717.49	643.225	4304.27	3518.59	4304.27	3423.73	2119.09	4184.13	3423.73	3423.73	2795.53	3518.59	2495.06	3830.29	2663.4	3009.7	3253.54	3706.37	2862.57	3253.54	2168.39	3336.12	2216.72	2441.72
TCFL1_S41	520.873	520.873	839.782	864.711	262.901	186.289	499.937	475.782	1726.89	393.648	1150.08	4053.7	68.655	746.697	852.592	301.592	892.732	253.275	472.62	293.254	757.57	1275.62	495.387	1651.67	918.141	408.754	777.493	777.493	1392.97	118.056	564.458	415.042	711.451	649.183	454.775	468.887	797.768	329.169	548.782	580.38	979.127	553.775	1012.09	649.183	612.31
CK2, alpha 1_S370	73.824	4.57	106.437	-68.192	-105.312	207.148	127.697	-161.039	-90.008	-36.23	-31.191	-67.632	-22.733	-182.861	-137.9	93.577	-140.316	-40.891	-169.191	68.655	99.754	-221.181	-60.546	-4.49	-143.418	-81.803	-27.256	-17.364	64.669	80.38	92.394	-257.009	79.296	-126.593	-85.054	13.387	-196.204	-189.95	-81.288	73.824	-229.815	-116.284	-43.695	-165.406	-106.14
Colony-stimulating factor 3 receptor_Y814	36.387	-97.968	-76.274	-143.417	4.028	-176.404	29.634	-118.429	86.19	-18.943	-55.405	-153.7	-117.756	-54.238	-15.66	-97.967	-67.631	230.486	-61.123	24.514	-46.552	-114.813	-114.189	34.838	21.493	-4.967	-69.529	-176.403	-121.369	151.923	-30.062	-31.745	-35.62	-104.7	-61.673	162.5	0.035	108.197	85.021	-170.19	-86.081	18.93	110.852	49.197	68.655
TGF beta receptor, type II_Y424	-157.75	39.155	-108.271	13.387	-14.027	56.655	-41.393	-135.561	47.577	53.261	-135.56	72.754	127.077	-56.04	0.035	-44.873	-50.044	-68.872	-11.272	-161.957	20.5	-175.59	-28.332	-55.403	-189.949	-177.326	-147.398	-46.551	-154.506	-53.543	35.93	-144.912	-322.681	-99.238	174.183	76.951	-82.448	230.486	-83.001	-9.084	91.782	102.627	61.873	70.528	-41.392
BCR_Y177	45.852	-76.272	-155.242	-40.888	81.035	-160.233	-49.53	16.535	140.218	-36.229	25.761	110.239	-21.195	13.972	-186.029	-19.569	9.035	22.493	41.43	-73.049	20.986	11.106	-22.731	-58.899	-135.559	-234.23	-34.004	-34.561	-138.671	-51.242	126.035	56.655	179.958	-203.08	52.092	-60.545	-16.247	56.155	-81.801	-130.905	-12.804	-26.764	133.31	-61.122	20.986
p53_S392	-219.916	-169.19	-125.206	-104.126	89.986	100.345	40.282	-93.325	37.472	57.155	53.831	-77.517	66.852	-116.282	-164.598	-211.409	-78.689	-123.58	-275.764	87.493	-163.81	6.239	-4.027	17.725	-112.651	102.627	-140.315	-281.786	217.627	189.535	-132.553	9.035	10.634	17.218	99.099	262.901	87.493	-4.489	-164.597	-50.043	-97.965	13.387	-30.061	-11.858	280.542
Caspase 9_T125	191.275	153.352	-38.019	-94.658	303.028	35.93	-45.968	87.493	-78.688	9.563	-132.552	-225.044	260.423	766.296	60.789	323.521	17.218	21.493	1.141	-61.672	-70.16	71.676	11.697	332.746	108.958	2.197	52.641	5068.22	586.423	55.592	-20.059	-14.594	-161.956	76.303	-151.37	-203.079	-106.809	31.873	-153.698	-87.982	43.676	-53.079	-212.568	-100.497	-100.496
Adducin 3_S693	-30.647	189.535	-48.847	-48.2	109.535	33.077	-123.579	-172.865	-44.28	-56.039	6.796	-43.693	-125.885	-25.152	197.148	-2.885	27.528	-98.563	-35.619	-15.123	-75.624	-91.914	-105.311	108.958	296.07	-60.544	70.528	50.915	83.31	161.69	153.352	106.437	-113.497	175.789	74.613	995.486	131.937	-65.113	127.697	-221.178	37.472	-170.188	182.296	22.493	125.303
Used for production/QC_	-205.436	199.669	-178.132	267.972	-189.946	-26.353	191.275	-46.55	-16.245	-77.515	-140.314	52.641	72.754	-17.363	-51.241	-55.402	-14.593	181.549	103.303	237.486	-308.026	131.246	88.683	-28.913	-187.99	3.486	-165.405	86.824	-23.338	23.458	-170.187	-117.082	-187.989	-81.8	139.549	-288.455	-102.023	143.648	-91.913	-27.255	160.993	-104.696	-125.203	-48.845	-112.65
Crystallin beta A4_S35	86.824	187.225	-141.824	-30.06	356.134	310.789	-95.291	-6.736	442.655	73.824	-45.967	276.486	298.831	16.535	126.577	30.648	-139.477	553.775	-166.444	429.866	183.789	58.373	-21.194	143.648	-160.231	81.549	48.134	-66.283	105.852	-181.992	30.648	-137.899	-217.444	152.641	-47.668	-66.939	-35.064	39.155	-41.391	110.239	-14.025	-63.391	-121.366	-361.843	162.5
Protein tyrosine kinase TXK_Y420	-57.188	40.282	-11.271	-27.254	-59.367	-93.991	79.296	1.655	210.049	23.458	33.613	34.183	10.634	-52.556	167.803	-137.898	123.338	5.12	92.394	149.725	112.155	-145.779	75.218	30.648	14.965	271.486	180.789	138.824	140.789	124.077	58.993	6.239	-13.434	147.254	28.535	-66.282	-139.476	157.866	88.035	156.394	-139.475	87.493	112.739	386.556	240.845
Dual specificity phosphatase 3_Y138	273.007	29.634	255.641	196.254	168.676	-59.366	-20.058	284.401	239.711	61.387	100.972	-168.39	-14.024	-30.059	-189.943	79.296	19.972	102.627	119.465	-28.329	-80.622	52.092	26.838	-82.999	90.577	-27.786	-68.87	-35.618	26.838	-128.03	-215.054	86.824	102.627	-265.968	-16.243	55.592	-110.375	-65.723	-16.242	-47.667	60.789	138.824	-143.416	-86.077	-41.39
Calpastatin_Y205	65.232	-74.934	69.282	56.655	-42.486	-65.722	133.951	-112.649	-9.082	-91.267	-45.351	43.085	66.31	172.634	382.155	-63.988	-156.073	-177.325	67.479	-42.485	-109.626	-76.271	-73.047	-50.671	-93.99	-87.98	7.859	-22.729	182.296	122.063	-31.743	-73.046	33.613	10.134	121.528	164.873	-11.857	16.535	56.155	-60.543	44.127	-264.216	-61.12	113.472	-44.279
Protein kinase C delta_Y64	247.394	14.549	164.092	-219.915	157.866	50.289	-231.194	24.514	218.648	43.676	-90.649	-18.942	89.472	-273.858	-167.473	-146.595	-93.323	-28.91	65.761	-147.395	86.19	52.641	-31.189	-65.721	157.106	-5.551	281.732	-45.35	-22.221	79.775	-122.103	-47.666	-75.622	-9.081	29.634	-104.124	-121.365	150.373	-52.555	-140.98	157.866	-50.67	2.859	-137.164	-95.29
Cortactin_Y486	42.535	-40.885	309.176	118.782	258.092	70.528	193.697	123.338	-28.327	-131.612	134.697	89.472	-30.058	248.599	28.535	-127.233	-179.055	64.155	176.577	-93.988	52.641	-136.355	43.676	276.486	75.711	-23.978	97.768	13.972	226.401	58.373	7.859	-183.972	322.12	-70.158	46.465	-39.828	20.5	118.782	68.063	2.859	-5.55	44.746	-141.823	210.049	255.641
EphA3_Y596	271.486	-140.978	8.493	-1.776	25.761	198.803	147.254	-12.403	49.69	-70.157	-9.08	29.634	-75.621	-143.414	-41.389	2.197	-134.755	-91.912	-168.389	-160.229	37.472	-26.351	-14.022	129.239	22.493	75.218	-60.541	101.563	80.38	-57.831	-24.535	74.613	197.148	-190.958	116.563	26.232	-72.475	-20.581	-65.72	-186.026	5.12	-108.269	-81.285	-170.183	108.197
GABA transporter_Y107	-56.654	136.768	-99.8	121.528	-87.266	81.549	157.866	20.986	210.915	37.472	234.585	79.775	171.81	197.148	-69.527	97.768	12.359	-73.045	69.838	-205.433	-137.163	99.754	35.93	75.218	-52.554	-196.202	50.289	-7.952	-48.197	107.549	-88.6	-72.474	126.035	94.183	26.232	-47.054	-26.763	94.81	-7.344	-72.473	-38.722	-57.83	99.754	-41.388	78.648
Amyloid precursor like protein 2_T736	154.908	-113.495	90.577	99.099	189.535	-101.177	330.93	53.261	162.5	208.239	40.282	0.035	39.697	-84.385	-95.967	-79.336	-218.709	279.007	288.641	79.296	34.838	43.676	20.5	197.148	44.746	-12.802	192.831	255.641	-258.91	-172.863	112.155	133.951	169.437	-91.911	-169.188	28.028	-27.784	-42.484	98.479	77.528	242.092	93.028	-36.225	53.831	-125.202
Desmin_T17	-166.443	-76.92	41.43	50.289	145.169	79.775	100.972	70.528	-14.021	-65.112	-51.24	-57.185	-179.051	-30.056	-54.823	88.683	-1.15	-7.951	-160.228	-13.432	48.134	183.789	-62.835	239.711	-144.909	-126.59	76.951	-19.567	30.204	127.077	85.021	-127.232	-130.244	160.063	-73.692	787.746	49.69	56.655	-75.619	41.923	22.493	9.035	-71.299	85.021	6.796
G protein coupled receptor kinase 6_T485	13.972	20.986	183.007	-135.553	-87.978	233.542	84.479	113.472	664.162	-96.644	116.563	61.387	-40.884	83.31	53.261	-25.703	-188.972	-24.533	114.07	40.894	-99.236	-47.053	45.261	39.155	-111.926	-50.037	133.31	69.838	-12.801	149.725	15.915	43.085	180.789	-20.057	322.12	208.239	-93.322	-43.692	238.556	-69.526	164.873	-2.324	91.254	23.458	-114.185
Inositol polyphosphate phosphatase like 1_Y986	258.092	118.056	-102.021	-65.111	151.923	-76.27	-23.975	53.831	377.296	-103.295	448.718	208.239	64.669	12.873	78.092	-75.618	125.303	-20.579	143.648	-191.979	-34.559	30.204	-81.798	-136.354	420.887	-117.753	-2.323	-100.494	-184.958	322.12	-181.991	-2.322	79.296	-63.387	9.563	5.12	56.155	204.218	110.852	90.577	395.859	70.528	312.239	-20.056	192.085
Heat-shock transcription factor 1_T142	5.669	175.063	260.423	423.789	-3.386	280.542	166.423	1335.96	131.246	479.085	-105.309	315.359	41.43	-107.538	358.049	932.549	-61.119	91.782	57.155	39.697	71.035	-36.224	487	201.592	160.063	245.303	482.824	118.056	13.972	-15.12	462.197	368.38	106.437	221.493	152.641	175.789	113.472	24.077	64.155	711.451	202.535	687.641	-1.149	150.373	1108.55
Formyl peptide receptor 1_T339	-119.169	106.437	86.19	-2.321	-23.336	-117.752	-88.599	-17.358	73.282	187.225	157.106	143.648	170.176	680.648	-141.822	-50.668	-90.001	60.789	94.183	216.641	89.986	86.824	-143.412	-72.471	-70.782	-131.609	-184.957	13.387	-21.716	-135.552	-95.966	104.563	97.768	-115.671	-45.348	14.549	-218.708	-56.036	-152.081	-40.883	177.338	-74.328	-222.428	-97.964	43.085
ASK1_T+T778838	44.746	-41.387	9.035	-71.297	-161.953	72.754	-59.946	42.535	-147.992	19.43	102.113	53.831	12.359	115.225	-44.278	38.092	206.204	15.458	100.972	-184.956	3.486	96.606	42.535	303.028	-133.272	113.472	-215.052	-23.973	-218.707	19.972	84.479	81.035	-17.807	7.859	-16.794	76.303	167.092	-144.906	176.577	-60.54	-115.67	8.493	-51.239	-57.829	120.148
ALK_S1604	31.261	62.958	75.711	310.789	10.134	360.317	207.148	11.106	188.732	62.408	41.923	193.697	-184.955	-57.827	128.472	-79.92	99.754	41.923	7.859	67.479	36.387	16.535	-54.236	63.599	-154.503	84.479	-39.341	265.331	262.901	-41.385	124.669	-119.926	-120.608	36.387	-92.651	71.035	273.972	366.359	29.197	-223.788	174.183	43.085	17.725	-81.797	-122.891
NFAT1_S171	-51.238	31.261	-101.175	-3.384	-188.97	43.676	-4.962	127.697	143.648	-110.372	221.493	94.183	112.155	330.93	17.725	-15.656	-142.623	101.563	4.028	100.972	-49.528	-80.62	-20.578	-66.281	206.204	-87.977	-86.076	62.408	-248.694	-195.232	-63.986	-191.977	-37.421	-129.462	-9.564	261.761	-184.954	-50.667	44.746	126.035	-196.201	-104.692	-20.577	87.493	66.852
PAK3_S139	-95.289	60.789	157.106	53.261	88.035	-34	135.261	-40.371	215.542	-187.986	525.423	59.542	92.394	238.556	112.739	148.07	81.035	245.303	145.866	-84.383	103.873	214.669	-140.973	-57.183	133.31	227.479	6.796	48.134	-2.883	-211.406	56.155	15.915	219.641	-22.217	58.373	-4.025	36.937	-63.984	77.528	154.092	-53.541	9.035	45.261	28.535	31.261
Serum/glucocorticoid regulated kinase_S78	119.465	680.648	280.542	120.852	39.697	277.761	197.148	575.197	-85.497	520.873	-290.651	-91.909	20.5	-52.553	-10.734	548.782	244.232	126.577	68.655	53.261	358.049	26.838	728.134	114.669	-134.75	219.641	-38.719	12.359	149.725	12.873	356.134	451.718	62.958	99.099	73.282	-21.191	43.085	110.852	-143.411	358.049	-87.263	436.535	-107.537	105.183	454.775
Period circadian protein 2_S662	146.542	-165.402	163.38	-59.363	84.479	224.387	127.697	125.303	344.577	1.141	-29.436	53.261	9.563	-86.075	129.93	22.493	313.88	-131.608	131.246	176.577	-35.062	-47.665	-81.796	23.014	-125.881	-7.95	107.549	-140.313	-84.382	127.697	6.796	-193.149	-45.346	13.972	-179.048	-47.049	-85.051	-68.186	-68.185	40.894	-50.666	-73.043	187.225	126.577	-6.734
Regulator of G protein signaling 19_T201	38.704	58.373	-117.75	-84.381	65.232	-187.985	-215.05	11.697	-127.23	279.007	21.958	83.31	-59.362	236.613	64.669	2.197	-4.024	553.775	38.092	19.972	-19.566	-258.908	148.88	-65.11	-33.453	87.493	-40.369	119.465	96.606	112.155	209.204	-20.576	18.93	18.93	64.155	398.317	54.408	115.915	54.408	166.423	93.577	-42.483	303.028	247.394	170.176
Epithelial calcium channel 2_T702	-41.384	-313.75	-170.18	80.38	118.056	50.915	-136.351	10.634	100.345	327.528	5.669	-75.617	0.035	210.915	-325.865	50.915	163.38	-19.564	86.824	-195.23	-40.881	-69.522	-188.969	-20.055	-258.907	138.824	29.197	-36.819	-70.78	39.697	50.915	-20.575	-119.167	22.493	185.528	14.965	242.092	253.275	69.282	-1.147	17.725	6.239	53.261	141.521	-54.235
0	129.93	-26.346	143.648	-65.717	-52.552	62.408	388.951	66.31	-36.222	136.768	114.669	112.155	-17.805	110.852	366.359	162.5	73.282	26.838	-125.2	76.303	406.296	67.479	-21.713	126.577	193.697	205.289	26.232	170.176	18.331	164.873	58.993	116.563	261.761	-25.15	120.852	-2.319	193.697	167.092	107.007	76.303	8.493	113.472	168.676	65.761	107.007
EGF receptor_Y869	153.352	-61.118	75.711	318.585	-69.521	-16.793	-96.642	336.69	216.641	-82.445	36.387	260.423	108.958	-28.323	14.549	-43.086	187.225	21.958	-4.485	13.972	139.549	71.035	-11.27	218.648	-172.861	-4.484	110.852	-23.334	-104.119	10.634	75.711	69.838	-45.345	-61.667	183.789	214.669	218.648	148.07	-53.074	-64.475	-25.149	41.923	-116.276	27.528	-271.832
SH3 protein expressed in lymphocytes_S27	1029.14	420.887	-91.265	31.261	-277.602	35.31	156.394	-14.586	618.127	166.423	296.07	258.092	-111.923	-126.586	204.218	-63.385	242.092	-101.174	93.028	575.197	408.754	170.176	14.965	946.725	86.824	57.155	66.31	199.669	234.585	112.739	395.859	128.472	204.218	223.352	10.634	-14.585	312.239	201.592	364.239	189.535	393.648	-143.41	205.289	287.239	62.408
PCTAIRE protein kinase 1_S95	54.408	495.387	-28.322	86.19	-171.973	15.458	-152.867	366.359	-45.344	74.613	23.458	-151.366	140.789	99.754	-10.139	-75.616	-24.529	249.725	11.697	-136.35	-47.048	-86.66	233.542	-4.022	-114.804	-178.128	-117.074	105.852	-22.215	-74.931	147.254	219.641	-147.987	330.93	60.789	75.218	42.535	-65.109	-36.816	-13.431	44.746	-1.774	175.789	74.613	176.577
TFII-I_S412	32.486	165.556	-208.998	-72.469	50.915	-58.894	-264.214	-131.606	159.324	-12.4	59.542	275.085	-260.517	71.035	-124.355	-277.6	-165.401	62.408	71.035	5.669	204.218	115.225	-265.965	-222.425	228.352	-196.198	146.542	91.782	34.838	-39.824	-70.155	75.218	145.866	266.613	192.085	-56.653	465.296	9.563	72.204	110.852	-205.43	-44.871	-12.798	288.641	322.12
EP4 receptor_S222	222.387	148.88	-50.035	-77.514	395.859	-322.676	-197.213	-36.815	-14.583	-71.98	-189.938	-57.826	120.852	131.937	-29.433	-122.102	213.782	-97.962	-93.986	28.028	-143.409	114.07	-114.183	-33.999	-65.107	-163.803	-105.306	-25.702	-71.293	-101.173	-4.021	-68.183	52.641	-7.341	-197.21	354.317	8.493	185.528	120.148	-97.326	-70.779	24.514	44.746	-156.845	-186.02
Runt related transcription factor 2_S451	-188.966	217.627	-271.831	-47.664	49.197	212.754	181.549	-39.339	26.838	-150.636	244.232	-347.091	15.458	-87.26	-144.905	29.634	23.458	31.873	-144.18	65.761	-150.635	178.162	-59.943	-169.186	37.472	-91.908	-59.36	-210.133	115.915	10.134	90.577	-78.092	98.479	-79.333	-98.556	188.732	-129.46	102.627	-9.077	42.535	40.282	60.789	-58.406	91.782	114.669
p53_S9	102.113	-92.65	43.085	-148.953	33.613	30.648	6.796	-29.432	249.725	-74.327	-108.264	35.93	303.028	-147.986	10.634	-95.964	124.669	175.063	110.852	12.873	127.697	243.204	-57.178	28.535	-157.748	144.408	-120.606	-137.896	-144.179	-131.604	-130.24	-114.802	-12.398	170.958	-212.563	14.549	31.261	167.803	-88.598	-4.019	-56.032	-197.209	26.838	-33.998	-219.909
SMAD3_S422	-63.982	-105.304	-89.249	-219.908	62.958	-81.282	-104.688	-221.174	-132.547	-111.922	-146.588	18.331	301.592	39.155	-28.319	-140.311	0.035	43.676	-102.649	-116.273	-113.493	-5.547	-33.997	83.31	16.535	-279.591	2.859	-128.754	-229.809	79.775	-139.471	-164.592	194.592	-128.753	-63.981	-38.717	-141.819	58.373	-210.132	-279.59	65.232	-66.279	-137.159	-118.421	-143.408
0	129.93	336.69	115.225	213.782	-6.732	68.063	81.549	336.69	-148.95	-55.396	11.106	-25.146	194.592	63.599	316.986	254.345	-128.752	99.099	242.092	-126.584	-8.48	53.831	-40.367	48.683	92.394	219.641	-75.613	-4.961	126.577	183.007	98.479	398.317	240.845	3.486	14.549	-273.853	-197.208	62.408	228.352	67.479	-26.76	110.852	-108.263	-6.151	273.972
MAP2K4_S80	-65.106	22.493	-31.184	-147.392	97.768	96.07	185.528	-47.047	-40.878	73.824	91.782	-102.648	162.5	-41.382	218.648	-38.715	4.57	0.62	96.606	-35.617	214.669	38.092	-61.117	-215.049	417.746	-215.048	194.592	354.317	187.993	-48.194	107.007	210.049	250.93	575.197	368.38	-140.31	176.577	12.359	126.035	216.641	-169.185	25.176	52.641	87.493	226.401
Heat-shock transcription factor 1_S307	120.852	1804.21	175.789	503.817	148.88	458.239	512.176	1450.32	-21.712	737.746	55	395.859	479.085	68.063	606.106	839.782	-44.868	995.486	120.852	127.697	17.218	-51.867	2936.03	86.824	329.169	400.908	482.824	163.38	192.831	122.063	839.782	310.789	21.493	186.289	50.915	36.937	93.577	364.239	118.782	487	-59.358	906.62	-7.34	406.296	979.127
HMG CoA reductase_S872	932.549	529.852	145.169	346.444	1363.46	1130.47	119.465	458.239	696.063	-33.996	310.789	-191.973	1069.65	808.838	127.697	185.528	487	656.803	495.387	281.732	270.261	932.549	316.986	1130.47	612.31	1418.78	548.782	1275.62	808.838	995.486	458.239	664.162	746.697	624.021	963.486	1549.22	906.62	1046.31	830	777.493	808.838	757.57	580.38	877.746	612.31
Phospholamban_S16	142.155	46.465	-55.395	13.972	209.204	-42.008	-31.737	-2.882	348.437	24.514	-152.864	-49.525	66.31	148.07	179.099	-229.808	-78.681	-69.52	-147.985	-119.164	-20.574	-184.95	-56.651	-39.822	2.197	47.077	-114.181	-32.799	160.993	111.324	88.683	-68.866	-65.716	66.852	-1.773	113.472	129.239	83.31	66.852	171.81	-205.426	-180.009	-51.866	-148.949	-106.804
Forkhead box protein O3A_S253	-417.947	-46.546	-255.146	-66.931	89.986	-182.859	-173.676	-237.056	-170.179	-33.994	-275.759	-132.546	-176.398	-245.305	40.894	-279.589	-109.623	-25.7	-104.687	-49.524	16.535	145.866	-48.841	-137.895	-238.303	41.43	-127.229	104.563	-152.076	118.056	-248.692	-186.018	-33.993	-68.18	39.155	64.155	-81.28	140.218	-29.431	82.162	-179.045	-71.291	-157.746	-161.949	-15.654
C ets 1 protein_S285	1029.14	606.106	-2.881	1581.85	154.908	240.845	1450.32	946.725	3009.7	379.732	766.296	1519.33	-67.628	196.254	185.528	277.761	465.296	69.282	787.746	202.535	534.085	362.211	206.204	508.134	342.444	129.93	368.38	346.444	512.176	315.359	276.486	217.627	548.782	122.718	61.387	687.641	575.197	475.782	1221.94	696.063	932.549	612.31	687.641	757.57	388.951
BCL2 antagonist of cell death_S75	-79.916	185.528	105.183	918.141	1884.42	178.162	1.141	264.331	559.063	212.754	746.697	1046.31	-94.654	-11.855	819.31	79.775	67.479	-39.82	-58.892	201.592	-127.228	152.641	-133.268	-101.171	656.803	-32.247	1450.32	852.592	-11.269	334.81	111.324	1305.78	2067.01	1197.25	787.746	97.155	1549.22	1088.28	1275.62	918.141	2663.4	932.549	1275.62	2067.01	3009.7
Protein phosphatase 2, regulatory subunit B56, alpha_S28	375.021	1221.94	1150.08	2067.01	808.838	377.296	-28.904	618.127	2274.43	208.239	1980.42	1980.42	-31.183	243.204	1012.09	230.486	1221.94	439.148	963.486	704.486	656.803	1130.47	451.718	2441.72	2067.01	2495.06	2599.31	2216.72	2663.4	2168.39	564.458	2023.45	1484.68	2274.43	1549.22	649.183	2168.39	2441.72	2067.01	1450.32	2663.4	1651.67	1519.33	1884.42	3830.29
SNARE associated protein_S50	102.627	-43.686	169.437	21.958	38.704	57.155	93.028	66.852	-199.386	23.458	-22.726	78.648	97.768	65.232	-32.246	33.077	228.352	-89.248	159.324	7.387	-120.605	155.669	-102.015	-225.04	21.958	-142.62	-159.345	-258.905	134.697	-32.798	-70.154	-20.05	-48.193	11.697	-1.145	70.528	5.12	-28.317	-111.921	-160.224	-93.319	-57.824	44.746	60.789	-126.583
Synapsin I_S9	1.141	11.697	267.972	166.423	-33.992	-14.582	116.563	89.472	169.437	79.775	-154.5	240.845	-132.545	-22.725	155.669	-1.143	-57.823	-347.086	283.063	0.035	-4.48	148.88	87.493	244.232	187.993	-65.105	81.035	-166.437	70.528	7.859	232.458	45.261	206.204	-73.691	156.394	-23.331	67.479	-119.163	-77.512	-108.262	-10.134	-187.982	33.077	-166.436	10.634
E1A binding protein p300_S89	27.528	103.873	79.296	57.754	141.521	160.993	-38.714	69.838	51.486	11.697	1130.47	309.176	56.655	-76.268	580.38	25.176	1243.36	433.486	310.789	49.197	442.655	81.549	180.789	198.021	696.063	273.972	2274.43	1305.78	223.352	-117.747	200.535	445.57	235.718	808.838	448.718	-72.467	366.359	258.092	342.444	264.331	423.789	102.627	586.423	569.268	285.923
eIF-2B epsilon_S540	83.31	110.852	148.88	140.789	63.599	-75.612	-35.06	266.613	-3.38	94.81	114.07	120.852	58.993	-10.732	-84.378	35.31	-177.321	78.092	15.458	33.077	-58.891	19.43	183.007	-4.959	40.282	-44.275	113.472	-4.479	-102.013	-33.991	31.261	92.394	-77.511	154.908	-78.089	167.092	62.958	296.07	27.528	65.761	-61.116	221.493	13.972	3.486	222.387
AFX 1_S196	-152.862	-58.405	-129.459	52.092	-61.115	39.697	-11.853	238.556	-85.495	-130.239	23.014	-186.989	-115.669	19.972	-35.059	70.528	-102.646	228.352	-16.235	5.12	312.239	107.549	69.838	53.261	-36.219	-59.941	-21.711	110.852	-245.304	-204.198	-135.546	12.359	78.092	-64.473	83.852	15.915	-42.481	-162.878	-28.901	126.577	36.937	114.669	-186.015	35.93	98.479
Retinoblastoma like 2_S1035	1130.47	9228.84	8166.32	7654.26	3336.12	4908.73	4053.7	9228.84	6955.75	11508.5	1804.21	5934.06	3830.29	3175.84	9228.84	12800.7	4184.13	5751.74	4586.07	932.549	3518.59	2936.03	16547.8	3830.29	3616.72	4586.07	9974.95	8702.26	2441.72	1804.21	7654.26	6139.29	2936.03	5934.06	4908.73	777.493	3009.7	1695.88	5214.23	8702.26	1651.67	8166.32	3706.37	3423.73	14604.8
Paxillin_S178	-180.006	129.239	106.437	207.148	30.648	451.718	-59.94	746.697	-71.978	354.317	-183.97	14.549	548.782	48.134	256.768	559.063	112.155	309.176	261.761	57.754	113.472	462.197	548.782	-21.71	192.831	23.014	92.394	147.254	78.092	27.528	472.62	442.655	139.549	0.62	569.268	-332.834	55.592	-105.302	38.092	201.592	60.183	482.824	-191.971	-34.556	304.465
ETS variant gene 1_S146	69.282	569.268	255.641	283.063	-82.443	487	255.641	1012.09	297.401	918.141	-105.301	125.303	77.528	356.134	232.458	1615.03	75.218	62.958	126.577	160.993	142.908	143.648	592.746	5.12	-183.969	426.951	160.063	167.092	138.056	173.359	400.908	553.775	136.768	114.669	28.028	142.155	-22.723	50.915	-57.82	323.521	134.697	468.887	234.585	-186.987	482.824
Connexin 32_S229	116.563	-4.017	33.613	-47.045	50.915	-29.43	-198.287	-5.545	-4.958	79.775	56.655	-60.536	104.563	-32.797	140.218	-47.661	96.606	96.606	-70.778	-198.286	165.556	94.183	93.028	-107.532	448.718	34.183	465.296	135.958	-14.015	196.254	-73.69	45.852	300.035	215.542	329.169	44.127	84.479	-22.212	151.148	9.563	248.599	167.803	580.38	182.296	103.303
RAS related associated with diabetes_S257	51.486	173.359	-23.33	46.465	242.092	267.972	91.254	-57.819	-40.874	-6.149	113.472	-91.262	21.958	312.239	245.303	69.838	-17.351	382.155	173.359	135.261	262.901	186.289	306.042	-45.34	82.725	-125.88	85.627	103.303	24.514	109.535	156.394	-37.417	120.852	107.007	-40.366	135.958	167.803	-15.649	-137.158	108.197	304.465	222.387	88.683	32.486	81.035
NFE2L2_S40	90.577	128.472	41.923	242.092	230.486	411.641	334.81	30.204	120.852	606.106	60.183	-140.307	82.725	-12.396	-80.614	63.599	91.782	-71.976	100.345	163.38	-45.339	78.648	130.599	76.303	454.775	334.81	370.521	200.535	499.937	586.423	212.754	356.134	370.521	97.155	240.845	117.303	85.021	140.218	238.556	315.359	-1.769	40.282	205.289	30.648	180.789
Beta arrestin 1_S412	163.38	-36.812	-115.667	172.634	114.669	92.394	52.641	21.958	142.155	150.373	-34.555	6.796	126.035	-6.73	-171.183	-9.561	216.641	36.387	157.106	62.408	-11.267	-68.178	112.739	135.958	151.923	26.232	83.31	140.789	110.852	4.028	-31.735	30.204	-68.177	145.169	201.592	186.289	-146.586	-28.9	43.085	-106.803	173.359	95.521	179.958	-162.877	41.43
Heterogeneous nuclear ribonucleoprotein D_S87	273.007	188.732	136.768	18.93	197.148	69.282	-117.745	-122.887	-71.289	-5.543	-93.981	-158.644	198.021	-125.199	-24.527	-70.153	43.676	170.958	-36.218	-129.457	-31.734	462.197	65.761	-106.132	-54.818	-179.042	90.577	-169.184	102.627	91.254	-175.584	-68.176	-71.288	-18.936	-157.744	-37.416	-149.854	-115.666	3.486	247.394	-189.934	-208.994	35.31	-173.671	-26.757
T cell acute lymphocytic leukemia 1_S172	-177.319	57.754	42.535	22.493	288.641	207.148	117.303	142.908	34.183	39.697	-88.593	-71.287	-4.016	133.951	209.204	-70.777	-63.383	10.634	-27.247	411.641	-166.434	21.958	93.577	28.028	154.908	7.387	-35.056	93.028	336.69	170.176	-119.161	252.007	54.408	142.155	78.648	67.479	82.725	-114.179	-56.649	-125.198	194.592	65.761	34.838	-48.192	-89.245
0	111.324	169.437	249.725	316.986	-114.178	-56.028	-97.321	93.028	180.789	-27.246	-83.735	162.5	-0.66	-41.38	54.408	76.951	503.817	179.958	243.204	-31.181	87.493	147.254	388.951	104.563	145.866	219.641	330.93	312.239	97.155	-218.704	304.465	168.676	227.479	529.852	143.648	2.859	330.93	166.423	26.838	194.592	46.465	-43.685	129.239	280.542	586.423
ATP citrate lyase_S450	-158.643	356.134	892.732	1150.08	164.092	276.486	56.655	356.134	398.317	344.577	1150.08	995.486	250.93	42.535	234.585	429.866	1519.33	656.803	210.049	358.049	499.937	564.458	787.746	260.423	720.197	408.754	1581.85	963.486	548.782	426.951	586.423	1763.41	656.803	1335.96	1012.09	244.232	1418.78	559.063	316.986	525.423	315.359	398.317	995.486	1484.68	787.746
VAV1_Y174	157.866	301.592	6.796	85.021	300.035	226.401	54.408	-22.722	-2.317	120.148	38.092	877.746	356.134	154.908	261.761	-10.133	-82.995	-85.494	420.887	99.099	88.683	356.134	103.303	40.894	49.69	155.669	261.761	35.93	44.127	47.577	-80.613	269.113	225.451	445.57	151.148	-26.756	346.444	124.669	-131.601	-83.734	83.852	106.437	318.585	-10.73	220.549
Focal adhesion kinase 2_Y402	120.852	384.268	170.958	157.866	175.789	-44.274	323.521	112.739	-35.055	73.282	-16.233	327.528	26.232	-45.338	63.599	-97.319	193.697	-30.638	-94.652	107.007	-82.994	294.676	142.155	475.782	9.563	-264.207	38.704	-36.217	98.479	-8.475	100.972	-67.625	276.486	149.725	31.261	43.085	106.437	-99.231	150.373	23.014	-1.139	119.465	62.408	118.056	-17.801
Ron_Y1238	127.077	-176.395	102.113	67.479	183.007	75.218	-87.974	253.275	90.577	66.852	-107.531	16.535	-71.975	160.993	203.366	170.958	-336.41	-75.61	-56.027	-106.801	88.035	193.697	-113.487	36.387	79.775	-113.486	-67.624	5.12	103.873	4.028	-211.399	-71.974	45.852	-5.542	-253.583	145.866	-12.395	14.965	-128.75	66.31	93.028	202.535	-169.183	-250.39	57.754
Titin_Y24917	-114.797	-176.393	-114.796	-225.039	82.725	175.789	198.803	79.775	-81.277	36.937	-21.709	152.641	-68.862	44.746	2.859	-316.727	258.092	49.69	-81.792	-26.342	-95.963	-141.815	20.5	-38.711	-39.815	-120.602	-164.59	-15.11	102.113	-137.156	23.014	227.479	112.739	-191.969	-11.852	-92.647	23.014	78.092	-190.95	-118.42	-61.665	-70.775	-57.174	-23.328	117.303
BRCA1_S1387	11.106	44.746	284.401	-51.234	48.134	-70.774	-161.946	-81.276	58.373	-33.448	-14.579	-286.277	62.958	201.592	-50.659	59.542	-146.584	164.092	10.634	-43.682	-180.005	-70.152	-122.886	51.486	-146.583	-98.551	-82.44	-54.816	-225.037	-29.429	-41.378	38.092	-159.336	-91.261	43.676	-59.357	-100.485	-216.179	-156.064	-147.982	-20.571	47.077	-210.122	-130.9	-231.185
CALDESMON 1_S724	52.092	-8.472	88.035	269.113	-5.541	336.69	248.599	225.451	-5.54	135.958	107.549	294.676	-13.427	-39.336	284.401	173.359	210.915	177.338	113.472	-8.471	-80.612	320.423	176.577	-10.132	342.444	649.183	320.423	520.873	284.401	746.697	465.296	354.317	379.732	340.465	113.472	-78.676	148.07	91.782	225.451	34.838	75.711	284.401	154.908	564.458	215.542
CNPase_S9	4053.7	3706.37	6415.27	4586.07	4586.07	4304.27	5560.6	3830.29	6415.27	5560.6	2936.03	3830.29	4436.44	5214.23	3942.34	2599.31	3175.84	4053.7	3942.34	3423.73	3253.54	6698.96	4436.44	5214.23	3423.73	3830.29	3518.59	3942.34	8166.32	10774.7	4908.73	6955.75	7301.41	5934.06	8166.32	4586.07	3518.59	4586.07	5934.06	3830.29	5934.06	5068.22	5751.74	5068.22	7654.26
Used for production/QC_	-125.196	-225.036	-139.468	95.521	102.113	179.099	-166.432	-193.142	276.486	71.676	94.183	-92.646	67.479	102.627	-26.341	-22.21	1.141	117.303	98.479	-215.044	-65.103	-38.012	-36.81	112.155	-193.141	-68.174	19.43	27.528	83.852	301.592	155.669	47.577	84.479	134.697	62.408	-140.969	-262.327	-138.662	-108.26	-47.044	-63.978	-131.6	-16.789	-211.396	-218.703
Cyclin dependent kinase 5_Y15	-45.335	-16.788	188.732	79.296	51.486	244.232	-90.644	122.718	265.331	213.782	-115.664	704.486	78.648	122.718	-111.159	35.93	162.5	-54.232	210.915	122.063	237.486	-132.541	-187.978	45.852	27.528	68.655	-40.873	-75.609	191.275	26.838	-60.534	115.225	94.81	300.035	-125.879	171.81	20.986	72.204	160.993	-126.581	168.676	-17.799	149.725	232.458	122.718
Protein kinase C alpha_Y658	107.007	-68.86	-56.648	-169.182	166.423	193.697	47.577	-38.011	-111.158	-7.336	160.063	-32.244	-98.55	55.592	-23.325	86.824	134.697	127.697	206.204	97.155	307.556	-35.614	-70.15	148.88	74.613	-66.275	388.951	129.239	-76.267	-9.07	20.5	138.824	-27.244	39.697	-66.274	26.838	167.803	-114.175	7.387	-104.683	88.683	66.852	106.437	85.021	-119.92
Bone marrow kinase BMX_Y216	-113.484	-124.352	236.613	-38.01	-10.729	57.155	-95.961	316.986	-143.402	-44.866	92.394	103.873	2.859	-129.449	-101.168	-4.478	-110.366	92.394	-68.173	236.613	55.592	-135.542	-235.611	-110.364	-203.068	-16.232	24.077	-208.992	-178.121	111.324	-340.005	-115.663	94.81	-59.939	-0.658	23.014	-40.364	-130.237	217.627	69.838	9.563	-53.539	-87.973	-44.272	-129.448
CBL_Y774	35.31	157.866	2168.39	720.197	95.521	160.993	105.183	45.852	52.641	-26.755	38.092	99.099	-181.987	9.563	-161.029	433.486	2.197	3.486	995.486	31.873	-44.271	228.352	-17.798	-49.519	-23.966	128.472	-117.066	-16.23	41.43	131.246	19.43	88.035	-101.167	-178.12	17.725	-39.813	-64.469	154.908	149.725	-136.345	72.754	17.218	255.641	27.528	-162.875
CCR2_Y139	284.401	-38.009	-108.855	79.775	-48.837	-260.51	151.923	37.472	30.204	-6.726	-181.986	216.641	76.951	56.155	-17.349	164.873	167.803	235.718	-60.533	13.972	154.908	-44.27	92.394	26.232	-122.097	262.901	159.324	124.077	214.669	123.338	68.063	-258.902	45.261	72.204	-99.229	55.592	141.521	-50.656	-88.591	-144.172	170.958	-147.389	4.57	-65.101	-243.942
Synuclein alpha_Y136	306.042	-2.875	-104.113	111.324	-14.578	-18.933	6.239	-18.366	-6.147	-194.297	-251.974	156.394	117.303	-8.47	-30.636	31.261	-50.031	-68.172	-7.946	15.915	-49.517	-136.344	12.359	55	-4.477	25.176	-66.927	-203.066	-24.524	-275.753	-137.89	-13.426	43.085	-156.062	-47.043	-186.014	142.155	65.232	-76.266	76.951	62.408	-9.557	-140.968	-94.649	-171.969
p130CAS_Y666	21.493	-76.265	31.873	-183.967	348.437	105.852	-97.315	200.535	-23.964	26.232	75.711	-36.809	-135.541	203.366	107.007	-126.58	55	205.289	-26.754	-86.658	-70.149	-167.462	5.669	-2.874	197.148	116.563	3.486	-37.414	56.655	-90.641	-97.314	16.535	76.951	-143.401	-56.024	115.915	-47.66	-35.613	-116.269	36.937	34.183	-35.612	-286.272	94.81	-2.873
Protein tyrosine phosphatase, receptor type, alpha_Y798	57.155	-40.361	322.12	50.915	-63.977	53.261	112.739	105.183	33.077	127.697	-12.794	224.387	18.93	29.197	-113.483	138.824	-84.375	79.296	-127.22	35.93	-190.948	-22.209	57.155	110.852	-85.046	-255.144	-2.872	35.93	-74.326	13.387	141.521	49.197	-169.18	318.585	-79.912	-11.85	80.38	52.641	59.542	79.296	210.049	-89.995	-66.926	212.754	-78.674
c-Fos_S374	64.669	-79.911	-32.241	21.493	-111.917	69.838	-181.984	159.324	-62.823	5.12	-235.609	-186.984	-80.61	46.465	-17.796	213.782	-173.668	24.077	-46.542	130.599	-114.795	-7.335	125.303	50.289	8.493	118.056	-86.068	-110.363	-151.361	72.754	21.493	113.472	162.5	-82.438	-11.263	-256.992	-134.746	110.239	0.62	186.289	-21.707	34.838	-88.59	14.965	63.599
0	7.387	-73.039	120.148	73.824	-33.447	29.197	235.718	138.056	170.176	29.634	154.092	59.542	-92.644	313.88	83.31	235.718	-75.605	157.106	64.155	-36.808	69.838	187.993	-18.365	127.697	-14.577	100.972	24.514	-213.8	-90.64	-206.503	44.127	-48.835	-196.191	-59.355	-61.11	109.535	40.282	99.754	15.458	306.042	49.69	-39.333	102.627	114.07	-102.643
Crystallin, beta B2_T118	529.852	183.789	94.81	520.873	864.711	606.106	-73.689	99.754	65.232	64.669	-64.468	36.937	54.408	92.394	6.796	-120.599	189.535	177.338	40.894	31.873	-2.871	23.458	-70.771	350.387	1029.14	548.782	184.627	265.331	271.486	94.183	28.028	465.296	242.092	170.958	137.415	1197.25	388.951	436.535	520.873	327.528	185.528	188.732	379.732	487	495.387
CD19_Y531	-34.552	-125.195	242.092	1.655	-54.814	-31.179	-15.108	34.838	148.07	114.669	-76.916	-13.425	-156.839	156.394	-108.853	18.331	154.092	-102.008	-123.574	-60.531	-69.514	58.373	-76.915	-149.851	-126.579	-47.042	-112.642	-70.148	-156.06	-115.662	-85.045	163.38	-152.072	-138.661	-22.719	-19.561	-288.439	-128.748	-123.573	-197.205	270.261	-142.614	-0.657	-184.947	-136.341
Transcription factor 3_T355	160.063	60.183	11.697	28.028	196.254	78.648	98.479	310.789	-117.065	202.535	39.697	-119.918	10.134	-98.548	38.704	458.239	-54.229	334.81	73.824	-113.482	-141.81	18.93	340.465	-97.313	15.915	124.077	76.951	115.225	4.028	103.873	49.69	253.275	-31.178	35.31	155.669	107.549	-41.376	43.085	-48.834	-11.847	-246.988	303.028	-67.621	-65.712	-152.857
DNA-dependent protein kinase catalytic subunit_T2620	20.5	42.535	-281.775	-54.812	167.803	-131.599	49.69	-239.559	39.697	-133.968	110.852	-52.548	7.859	110.852	-216.178	-12.793	118.782	80.38	-69.512	-132.535	-34.551	-140.305	68.655	18.331	63.599	94.183	-160.22	-68.859	11.697	-200.553	-136.34	-131.598	131.246	-42.003	73.824	-54.228	-26.338	52.641	46.465	-171.179	-245.294	80.38	-277.591	-36.807	118.056
TNF alpha_S2	-107.53	13.972	-48.833	14.549	142.155	17.218	-119.917	118.056	63.599	-81.272	-51.865	-215.041	-99.224	58.993	-120.598	110.852	81.549	-146.581	-22.718	27.528	-100.483	-87.253	79.296	-5.538	-203.063	-14.009	47.077	318.585	-41.375	-35.611	-308.014	114.07	-14.575	-6.143	2.859	92.394	209.204	2.197	15.915	-108.852	-79.327	-150.631	2.197	11.697	-84.373
Tec tyrosine kinase_Y206	56.155	42.535	12.873	198.021	-31.176	188.732	100.345	-16.224	78.648	12.359	-141.809	23.458	19.43	109.535	-145.77	-4.012	54.408	-47.041	24.077	33.077	-84.371	-49.512	-92.642	48.683	133.31	-58.401	-43.678	-66.924	181.549	-11.846	-56.646	-56.023	65.232	-71.282	133.951	43.676	135.958	21.493	37.472	-87.251	-32.794	-4.476	122.063	-36.212	84.479
MAP2K6_S207	49.197	54.408	70.528	175.063	213.782	19.43	129.93	189.535	370.521	82.162	222.387	133.31	-126.578	145.866	102.627	-35.053	207.148	42.535	420.887	559.063	24.077	0.035	-6.725	52.641	119.465	88.683	55.592	56.655	-19.559	102.627	-55.391	203.366	76.951	99.099	-2.316	-6.142	256.768	-38.005	325.613	206.204	-82.987	119.465	265.331	-58.399	167.092
Pyruvate dehydrogenase complex, E1-alpha polypeptide 1_S293	134.697	-25.14	309.176	105.852	31.873	256.768	26.838	276.486	181.549	41.923	-7.333	1.655	-262.326	-53.538	-51.863	44.746	-53.07	83.852	-89.24	273.972	-7.332	249.725	-22.717	-81.788	-152.856	171.81	83.31	-85.49	106.437	-84.37	-126.576	94.81	-112.641	-34.55	-44.269	14.965	93.028	100.345	-46.539	108.958	112.739	-213.798	-293.072	24.077	-42.002
Glutamate receptor ionotropic, N-methyl D-aspartate subunit 2A_S1232	197.148	-30.049	-184.946	315.359	-85.044	-35.61	215.542	247.394	21.958	84.479	260.423	-38.004	17.218	43.085	-58.398	177.338	439.148	115.915	225.451	158.613	128.472	-2.869	133.951	-133.261	187.225	448.718	636.817	379.732	680.648	1046.31	382.155	569.268	218.648	336.69	696.063	411.641	186.289	144.408	235.718	35.31	267.972	267.972	245.303	240.845	236.613
Mnk2_S27	130.599	310.789	113.472	122.718	192.085	-86.657	48.134	192.085	80.38	70.528	150.373	148.07	-71.972	223.352	-1.766	201.592	243.204	122.063	156.394	-61.663	152.641	22.493	6.796	23.458	-206.502	-45.333	11.106	-87.972	-45.332	53.831	30.648	29.634	9.563	154.092	-219.9	19.972	126.035	-222.416	-16.785	-166.429	174.183	183.007	-78.671	53.261	127.077
SMAD2_T8	-130.233	9.563	313.88	59.542	64.669	-66.27	-238.296	124.669	25.761	177.338	110.239	-39.33	108.197	-226.229	243.204	580.38	204.218	264.331	283.063	56.155	27.528	-52.547	445.57	495.387	236.613	42.535	296.07	120.148	118.782	-184.945	264.331	209.204	116.563	250.93	-17.348	133.31	66.31	60.183	-140.303	-44.268	219.641	270.261	276.486	177.338	179.958
p53_T18	445.57	19.43	18.331	175.063	255.641	-161.028	271.486	183.007	155.669	216.641	78.648	26.838	56.155	-4.01	-93.314	-56.022	207.148	-140.302	195.465	24.077	-198.28	48.134	93.028	38.092	426.951	-106.129	110.239	559.063	59.542	-10.724	-36.211	124.077	183.007	312.239	-93.313	182.296	1.141	22.493	216.641	252.007	191.275	420.887	368.38	408.754	173.359
NPR-B_T516	-123.571	-123.57	-71.971	138.056	23.458	-40.871	-106.128	36.937	208.239	-93.312	-93.311	-258.899	73.282	-45.958	47.577	-32.239	-155.228	612.31	-57.171	17.725	294.676	25.176	165.556	379.732	58.993	105.852	330.93	234.585	137.415	20.986	252.007	161.69	-23.962	297.401	273.972	52.092	192.085	151.148	61.873	-21.184	127.697	7.859	218.648	382.155	65.232
p73_Y99	165.556	240.845	21.493	-16.784	417.746	228.352	78.648	175.789	26.232	11.697	62.958	86.824	-62.339	-58.885	-238.295	65.232	-149.85	83.31	-8.467	183.007	112.739	84.479	-174.585	-65.099	38.704	-86.654	-116.267	-195.224	-1.765	-62.338	-163.797	48.683	-4.009	120.148	111.324	139.549	-72.459	102.627	266.613	338.5	-103.286	-17.346	-139.464	16.535	-128.747
Ras-GTPase-activating protein SH3-domain-binding protein_S232	-56.021	157.866	-168.379	91.782	8.493	28.535	195.465	161.69	224.387	180.789	-231.184	-81.27	26.838	-101.165	-109.615	-30.047	-74.924	-14.574	20.986	-21.182	61.387	191.275	175.063	-48.832	66.852	184.627	49.197	-68.856	-199.38	-106.127	133.951	-16.783	91.782	-85.489	-248.684	68.063	-99.789	-127.218	22.493	-134.741	109.535	-11.261	-215.04	-11.26	60.789
SMC1_S957	538.796	71.035	58.373	-18.932	152.641	122.718	115.225	208.239	44.746	275.085	-56.645	97.155	111.324	77.528	192.085	37.472	16.535	-35.051	80.38	0.62	-87.971	388.951	-99.223	20.986	-129.445	-62.337	-181.98	20.5	224.387	137.415	-199.379	144.408	26.232	-45.956	-114.172	-117.063	108.197	-109.614	-40.87	-110.36	192.085	-4.008	-72.458	-46.537	-66.922
Telethonin_S157	-111.15	-65.097	-26.335	-23.96	-71.969	-46.536	13.387	-48.831	-218.701	-64.465	78.092	-104.109	250.93	219.641	-44.267	-20.047	-16.221	-95.281	38.704	-6.723	13.972	-159.332	-179.998	191.275	-137.151	-135.539	21.493	-316.719	-85.488	29.197	-152.853	-53.067	46.465	11.697	-190.944	30.648	120.852	102.627	-17.342	112.155	42.535	-208.989	102.113	-191.966	-78.081
Ribosomal protein S6 kinase alpha 4_S347	2.197	352.38	1932.36	1484.68	-23.32	1651.67	2663.4	2543.13	312.239	4184.13	161.69	475.782	284.401	-187.974	512.176	4304.27	245.303	618.127	168.676	132.592	224.387	294.676	1932.36	906.62	204.218	386.556	512.176	636.817	-12.789	306.042	516.782	963.486	375.021	325.613	187.225	205.289	183.007	30.648	624.021	1108.55	57.155	2216.72	131.246	364.239	963.486
Caveolin 1_S88	176.577	-33.443	-258.898	-152.07	301.592	-1.763	-13.424	-219.898	-144.891	-63.973	-73.686	179.958	205.289	777.493	266.613	-137.888	559.063	116.563	-144.89	-125.191	-86.064	-28.314	-21.181	105.852	22.493	109.535	-1.762	57.155	71.035	-15.106	-15.105	-228.511	-25.696	195.465	-23.959	1.655	104.563	-30.632	-109.612	38.704	-57.17	85.021	58.993	77.528	-179.997
Neurogenic differentiation factor 1_S274	155.669	643.225	618.127	852.592	261.761	559.063	2382.7	1484.68	207.148	1484.68	110.239	606.106	202.535	71.676	225.451	4717.49	398.317	2067.01	643.225	618.127	375.021	482.824	2795.53	135.261	426.951	208.239	664.162	564.458	121.528	60.789	448.718	538.796	221.493	479.085	408.754	-5.533	243.204	-42	81.549	746.697	81.549	1197.25	37.472	395.859	636.817
Centromeric protein a_S7	-212.557	203.366	85.021	166.423	221.493	95.521	154.908	-38.002	34.838	36.387	141.521	-132.533	-181.979	-29.425	-53.066	98.479	-36.21	-38.705	-8.464	172.634	-89.238	32.486	-246.982	-45.33	309.176	-114.793	216.641	249.725	312.239	-22.204	79.296	-38.001	87.493	58.373	-140.964	126.035	204.218	236.613	-11.844	104.563	398.317	830	384.268	534.085	348.437
MRVI1_S696	-242.514	50.289	-295.356	16.535	-108.257	143.648	-223.776	-92.639	29.197	-154.494	-12.391	-105.297	151.923	108.958	-59.35	259.359	-106.799	23.458	-174.583	97.768	196.254	-109.611	14.965	-135.538	35.93	42.535	-78.079	94.183	372.901	95.521	-197.204	-32.236	195.465	-21.18	24.077	-183.964	-54.811	7.387	-95.958	-213.795	-103.284	-235.608	-14.572	-53.533	139.549
MAX protein_S11	-78.078	-196.188	-56.02	4.57	148.07	88.035	33.077	-51.859	-188.96	34.183	60.789	-171.963	151.148	-322.666	-84.368	-55.389	-48.829	-15.103	105.183	224.387	-154.492	-176.387	-103.283	-336.408	-104.676	-77.506	203.366	283.063	106.437	-42.475	17.725	-102.004	-203.06	-90.634	35.31	1.141	-177.312	-164.585	-216.173	43.085	42.535	-178.115	134.697	11.106	-80.606
0	-150.629	256.768	479.085	304.465	-23.958	120.148	131.937	-15.644	167.092	3.486	553.775	358.049	53.261	146.542	259.359	10.634	170.958	105.852	18.93	-67.618	45.852	64.669	160.063	-78.077	253.275	7.859	136.768	415.042	-33.442	71.676	-62.822	35.31	124.669	544.12	-131.592	320.423	787.746	408.754	680.648	111.324	766.296	454.775	516.782	757.57	580.38
Lamin B1_S23	-11.258	487	787.746	757.57	364.239	1221.94	1549.22	1980.42	205.289	2795.53	757.57	624.021	442.655	-105.296	1615.03	2728.27	-62.336	1029.14	636.817	465.296	245.303	586.423	1363.46	162.5	629.599	1197.25	656.803	839.782	99.754	1088.28	1243.36	1221.94	468.887	696.063	210.049	15.458	379.732	636.817	808.838	1305.78	224.387	1392.97	458.239	808.838	1197.25
Retinoblastoma 1_S807	5751.74	4304.27	4586.07	4717.49	4717.49	3616.72	5560.6	4184.13	4436.44	4908.73	2023.45	1843.31	5214.23	6139.29	5391.8	3616.72	2862.57	4908.73	2936.03	5068.22	4908.73	5214.23	5751.74	4053.7	2168.39	2862.57	2728.27	2936.03	3616.72	3175.84	2067.01	2441.72	1804.21	1418.78	5068.22	6415.27	2168.39	2936.03	3423.73	4717.49	3830.29	2274.43	4436.44	2119.09	2119.09
Peptidyl prolyl cis/trans isomerase nima interacting, 4_S19	580.38	163.38	65.761	-181.977	-36.805	-332.823	-108.254	-283.942	-128.746	-199.377	-119.912	-66.266	-232.596	68.063	52.641	-240.935	-76.26	-118.419	-76.259	56.655	-151.353	-147.979	-44.265	-10.129	-47.04	-183.963	-111.148	12.873	-27.242	-136.335	-186.975	59.542	-62.335	-90.632	1.141	6.796	-12.39	-184.944	53.261	240.845	-204.189	-273.847	-13.422	-255.139	-179.034
Vimentin_S72	-277.589	592.746	946.725	183.007	183.789	2599.31	68.655	580.38	375.021	406.296	1549.22	1843.31	-101.161	-352.027	148.88	100.972	553.775	334.81	267.972	-94.646	252.007	108.197	207.148	-165.395	636.817	226.401	746.697	757.57	495.387	569.268	439.148	643.225	664.162	746.697	766.296	213.782	553.775	1088.28	1069.65	946.725	787.746	624.021	979.127	1726.89	1484.68
Nucleoside diphosphate kinase A_S120	-98.542	-260.504	-108.253	-36.208	-68.855	-217.429	-146.58	115.225	-137.15	-63.38	-73.037	-49.509	-151.352	57.155	53.831	-40.358	-46.535	65.761	139.549	23.014	129.239	47.577	-74.922	-87.25	-51.228	127.077	-164.584	21.493	56.155	-71.281	-191.964	-93.977	-29.422	49.197	-22.202	81.549	19.972	-83.73	-76.258	-91.253	-112.637	-119.156	57.155	-60.528	-293.07
Ubiquitin conjugating enzyme E2A_S120	86.824	-208.986	92.394	-154.489	26.838	168.676	160.063	36.387	8.493	89.986	45.261	-94.644	-28.894	65.232	28.028	-118.417	-128.019	29.197	70.528	23.458	20.986	-153.684	-69.511	85.627	57.754	-76.257	-56.019	-172.852	74.613	160.063	-223.774	-136.334	159.324	28.028	108.958	4.57	40.894	-179.993	30.204	-15.101	157.106	-225.031	15.915	-149.847	97.155
T-cell transcription factor 4_S60	97.155	-250.383	-119.155	-85.487	109.535	85.021	85.021	-44.263	-109.609	-27.241	-159.328	-32.792	52.641	-175.575	-105.295	-88.585	-77.505	-6.721	65.232	-10.723	12.359	-99.783	-169.177	176.577	-148.94	-25.694	48.683	-207.739	-9.066	273.972	-186.007	-196.186	-130.893	-120.595	-94.643	238.556	-379.395	-152.852	-161.025	-25.693	-2.866	-165.394	-155.227	-262.321	-182.847
BCL2 antagonist of cell death_S118	187.225	-68.854	-128.018	61.873	451.718	57.155	181.549	12.359	-80.603	-144.169	12.359	23.014	120.148	-149.846	-290.638	74.613	213.782	63.599	81.549	55.592	-36.207	-37.999	-85.486	211.824	-50.652	35.31	-54.224	-269.806	-101.159	187.225	32.486	-63.968	-30.631	-203.059	-32.234	116.563	179.099	-128.017	97.155	57.754	-155.226	-110.357	127.077	-180.971	250.93
Myogenic factor 5_S130	37.472	34.183	-15.1	-18.36	-25.692	-174.581	-271.819	-125.871	-123.568	233.542	8.493	57.754	-66.265	301.592	-151.35	-258.896	235.718	91.254	-176.386	-35.048	-89.237	101.563	-112.634	228.352	50.915	-87.247	170.958	18.331	26.838	60.789	-41.997	-59.936	93.577	-205.414	-336.407	-20.568	74.613	-190.943	-147.978	-125.189	-162.868	-15.643	-99.782	-133.255	-204.187
Myocyte specific enhancer factor 2C_S387	-271.818	-325.851	-105.294	-175.573	73.824	323.521	41.43	20.5	-108.85	44.127	-64.463	0.62	-161.024	-24.522	344.577	-100.478	178.162	135.958	138.056	310.789	17.725	-143.397	-155.225	-35.606	66.852	-281.77	-6.72	25.761	249.725	108.197	-229.796	-62.82	-78.667	171.81	124.077	23.458	73.282	13.387	-253.575	-176.385	178.162	14.965	162.5	184.627	261.761
Calnexin_S564	-27.239	111.324	320.423	176.577	293.254	136.768	149.725	234.585	262.901	711.451	140.789	43.676	439.148	-65.096	93.028	-2.865	391.296	664.162	-45.955	195.465	-50.028	145.169	18.93	-245.29	242.092	198.021	105.852	155.669	192.831	291.768	287.239	205.289	138.056	129.239	-32.79	145.169	276.486	538.796	429.866	81.035	78.648	216.641	-20.042	-116.264	96.07
Cyclin B1_S126	288.641	61.873	-107.527	-36.206	-210.119	-187.971	16.535	33.613	-168.377	-22.2	-251.967	-47.657	118.782	14.965	-83.728	-105.292	-83.727	221.493	25.176	-94.641	-200.551	-62.331	-84.365	109.535	-163.794	-295.353	-150.627	-143.395	-269.805	34.838	89.986	-361.824	-28.893	-78.666	-110.356	28.028	2.197	-161.943	-325.849	-127.216	-141.807	50.915	-150.626	-262.32	-237.05
Keratin 8_S431	-115.657	216.641	1046.31	830	-81.269	787.746	2495.06	1549.22	629.599	2862.57	529.852	1804.21	672.437	132.592	1088.28	4586.07	415.042	1197.25	377.296	1549.22	1651.67	1418.78	3423.73	569.268	720.197	1335.96	1651.67	1843.31	157.866	429.866	3088.68	1363.46	564.458	606.106	553.775	406.296	300.035	126.035	406.296	711.451	-81.268	892.732	293.254	479.085	287.239
0	-154.487	472.62	81.549	-105.291	-7.329	-115.656	146.542	-124.346	9.563	164.873	454.775	60.183	-207.738	-47.656	-243.938	-122.882	-87.969	-20.041	-79.907	-189.927	-172.851	-147.977	-99.221	-31.73	6.796	-33.441	191.275	294.676	63.599	-39.325	27.528	-120.592	188.732	183.007	132.592	120.148	237.486	231.5	-13.421	85.627	266.613	-154.486	215.542	98.479	273.007
GFAT_S205	275.085	144.408	649.183	-25.691	529.852	273.972	28.028	71.035	232.458	65.232	864.711	787.746	411.641	-80.602	1069.65	218.648	864.711	525.423	487	687.641	81.549	548.782	687.641	138.824	78.648	529.852	451.718	525.423	75.711	301.592	129.239	797.768	711.451	1243.36	624.021	356.134	839.782	1549.22	1029.14	1029.14	852.592	720.197	1029.14	1197.25	1615.03
Thimet oligopeptidase 1_S643	294.676	245.303	426.951	649.183	290.19	1.141	114.07	273.972	172.634	85.627	696.063	495.387	233.542	232.458	472.62	196.254	1221.94	612.31	417.746	269.113	215.542	379.732	300.035	-155.224	415.042	89.986	529.852	766.296	643.225	273.972	270.261	386.556	612.31	462.197	297.401	276.486	664.162	297.401	296.07	74.613	-11.255	-17.34	448.718	237.486	198.803
Beta-catenin_S37	37.472	-293.066	83.852	-3.372	69.282	472.62	194.592	580.38	223.352	9.035	245.303	210.915	-80.601	77.528	-169.174	-135.536	-93.975	179.099	115.225	88.035	83.31	51.486	102.627	60.789	163.38	270.261	197.148	-87.968	-150.625	-40.356	250.93	173.359	-16.219	33.613	-36.205	122.718	-237.049	0.035	249.725	-45.328	92.394	248.599	119.465	169.437	323.521
Adenylate cyclase 3_S1076	109.535	192.831	245.303	185.528	839.782	995.486	63.599	368.38	75.711	53.831	39.697	108.197	403.352	148.88	398.317	140.789	13.972	267.972	-50.651	-240.933	377.296	69.838	160.063	133.951	103.873	787.746	193.697	-2.311	-83.725	36.937	284.401	197.148	-5.531	7.859	107.549	250.93	306.042	395.859	280.542	119.465	516.782	288.641	67.479	338.5	127.077
Cytohesin-1_S394	21494.2	21494.2	21494.2	28731.6	21494.2	21494.2	18537.1	18537.1	18537.1	18537.1	18537.1	16547.8	18537.1	18537.1	18537.1	16547.8	21494.2	18537.1	16547.8	18537.1	16547.8	18537.1	14604.8	16547.8	21494.2	28731.6	21494.2	21494.2	28731.6	21494.2	18537.1	16547.8	21494.2	21494.2	18537.1	21494.2	18537.1	21494.2	21494.2	21494.2	16547.8	21494.2	21494.2	18537.1	18537.1
CFTR_S660	624.021	5.12	-181.975	113.472	-107.524	107.007	242.092	0.035	-32.233	-141.806	68.063	-70.146	468.887	538.796	259.359	170.958	400.908	285.923	114.669	-28.308	112.155	119.465	-129.441	10.134	-93.974	164.873	163.38	39.155	239.711	338.5	350.387	-19.554	96.07	-61.659	24.514	150.373	275.085	600.169	177.338	-203.058	138.056	-121.353	-168.376	-169.173	-119.911
Axis inhibitor 1_S614	1581.85	304.465	143.648	250.93	327.528	160.063	281.732	7.859	64.155	127.697	454.775	-28.307	777.493	352.38	304.465	391.296	520.873	281.732	78.648	6.239	157.866	-183.958	217.627	-99.778	136.768	41.43	-156.829	34.183	393.648	330.93	110.852	-74.919	87.493	218.648	472.62	503.817	273.007	231.5	154.092	-206.496	62.408	-223.77	-6.137	175.063	-99.218
c-Fos_T325	52.092	162.5	264.331	214.669	-179.992	122.063	458.239	1177.72	266.613	1130.47	266.613	906.62	184.627	252.007	468.887	2495.06	111.324	171.81	17.218	194.592	19.972	487	766.296	32.486	111.324	256.768	209.204	375.021	63.599	96.07	892.732	201.592	-138.653	211.824	12.873	-30.63	68.655	4.028	-54.222	479.085	-73.034	372.901	128.472	79.775	35.31
Hrs_Y329	66.31	161.69	77.528	-114.789	-219.893	34.183	36.937	82.162	34.183	-73.033	-149.843	126.035	-58.395	0.035	-26.747	-117.061	-27.774	-16.78	-26.333	32.486	1.655	-17.338	-357.145	41.923	-138.652	-17.79	97.155	-111.913	-122.88	-126.573	40.894	-186.004	210.049	11.697	384.268	487	56.655	468.887	61.387	-2.31	-158.636	-316.715	86.19	100.972	-117.738
KIT_Y568	-14.568	-18.357	-217.428	-16.217	145.169	165.556	67.479	30.648	-199.375	20.5	-225.027	145.169	-91.25	58.373	-23.952	-4.474	-145.763	266.613	17.725	-152.069	246.197	-119.91	-39.323	107.007	78.092	64.669	82.725	17.218	72.754	24.077	-65.091	65.761	80.38	60.789	-33.44	139.549	-7.328	177.338	102.113	147.254	-31.171	-10.721	9.035	-65.703	-135.535
Hematopoietic cell specific LYN substrate 1_Y378	-108.252	-187.969	-194.288	-6.717	-7.327	34.183	-71.966	-67.616	68.063	-201.847	-42.47	-78.076	-149.842	183.789	-145.762	40.894	-8.463	89.472	7.387	-118.412	-39.321	-45.327	-93.307	61.873	-19.552	-54.221	-125.188	-112.631	50.289	231.5	-78.664	-81.265	19.972	6.796	138.056	-90.63	72.754	165.556	78.092	-9.064	-108.251	-31.727	122.718	132.592	-40.354
SLAM_Y307	15.458	-227.387	-23.314	-20.04	-171.176	161.69	104.563	-196.184	-51.223	-146.578	47.077	-50.65	124.669	26.838	2.197	-18.356	171.81	279.007	-47.038	84.479	-86.062	220.549	-160.21	34.183	20.5	-21.177	-14.005	21.958	192.085	107.549	-58.394	-71.278	89.472	3.486	-84.364	60.789	29.197	46.465	71.035	-119.908	-95.956	124.669	-67.615	-130.891	-43.674
Oncogene Jun-B_T102	135.261	9.035	3.486	280.542	-41.37	-133.963	143.648	-71.276	-43.074	-45.953	-140.96	-116.263	-86.65	-37.992	-8.462	141.521	-22.197	-97.305	-138.65	-134.737	-180.969	15.458	-63.377	-141.804	-137.147	15.458	-41.993	-161.02	70.528	-52.542	83.31	-210.118	-35.605	164.092	139.549	-130.889	89.986	-106.121	-144.887	60.789	65.761	55	89.986	-279.575	85.021
Phosphatidylinositol 3 kinase, regulatory subunit, alpha_Y580	234.585	35.93	-6.716	618.127	377.296	264.331	-61.108	963.486	172.634	215.542	276.486	147.254	1108.55	1884.42	458.239	819.31	656.803	2330.05	2067.01	1695.88	2330.05	877.746	362.211	1335.96	403.352	1843.31	643.225	1243.36	797.768	1549.22	932.549	426.951	222.387	360.317	179.958	429.866	720.197	932.549	932.549	618.127	465.296	624.021	737.746	963.486	672.437
NIPP1_S199	146.542	-126.572	429.866	113.472	420.887	187.225	85.627	-101.155	56.655	26.232	-65.09	-17.788	462.197	1695.88	643.225	636.817	475.782	1804.21	3009.7	2936.03	2023.45	1305.78	55	-148.937	12.359	26.232	-6.136	-25.137	112.739	606.106	-39.32	2.859	41.43	40.282	60.789	210.915	624.021	1275.62	629.599	468.887	2936.03	124.077	1695.88	3336.12	3336.12
Used for production/QC_	23.458	205.289	56.155	-27.237	97.768	-134.736	6.239	-2.308	-222.411	64.669	163.38	-92.634	239.711	82.725	44.127	-111.912	-53.064	267.972	186.289	-87.244	-0.655	115.225	102.113	-63.376	-67.614	-112.629	213.782	-32.789	22.493	69.838	-48.821	7.859	-51.221	-89.99	-32.788	-82.98	-9.552	81.035	-17.337	-66.917	170.176	41.43	-56.017	-267.78	-77.5
Csk_Y184	61.873	207.148	120.148	65.761	208.239	-122.089	148.88	143.648	-34.545	-31.726	454.775	38.092	250.93	222.387	67.479	-36.804	-76.91	-79.324	-186.001	13.972	-44.862	66.852	-195.22	-204.185	-116.26	62.408	68.655	-53.063	67.479	185.528	-75.599	-97.951	0.62	86.19	98.479	212.754	-71.965	-44.261	67.479	49.197	-70.767	39.697	393.648	127.077	-18.354
Fgr_Y412	-17.787	12.873	13.387	94.81	-186	39.155	96.07	-141.803	-20.038	-277.583	34.183	-184.937	90.577	1150.08	54.408	-39.806	-17.786	-86.061	124.077	-44.861	96.606	75.711	44.746	-85.483	69.838	-159.324	-36.803	34.183	-203.056	179.099	-2.307	-63.964	-53.062	-112.628	186.289	-92.633	96.606	-64.459	-71.275	13.387	-132.527	-61.107	48.683	-18.931	50.289
VAV2_Y172	-96.629	153.352	46.465	411.641	153.352	-39.805	212.754	74.613	214.669	150.373	29.634	108.197	36.937	91.254	174.183	154.092	304.465	94.81	58.993	382.155	187.225	61.873	24.514	-33.439	300.035	316.986	40.282	420.887	242.092	279.007	111.324	-87.242	105.183	192.831	280.542	109.535	352.38	151.923	179.099	94.183	101.563	230.486	388.951	222.387	212.754
Aryl hydrocarbon receptor_Y378	-62.816	-66.916	-60.526	75.218	9.035	18.93	92.394	147.254	79.775	375.021	-53.53	24.514	296.07	-3.37	147.254	125.303	-138.648	-95.955	52.092	-51.22	-43.073	1.655	-171.173	-84.362	129.93	71.676	-87.241	1.141	142.155	133.31	-73.684	-140.959	133.31	-30.627	-86.649	-40.353	58.993	-19.55	-19.549	129.239	-25.689	-179.031	15.458	6.796	-30.626
EGF receptor_Y1069	49.69	-47.035	-4.007	35.93	93.577	12.359	0.035	31.873	55.592	35.93	-26.742	154.908	-91.895	157.866	-86.06	-106.793	71.676	-248.675	-286.268	-128.013	-2.306	209.204	24.077	-21.176	-120.591	-67.613	-133.962	-60.525	-105.287	-96.628	-39.319	-25.135	39.155	31.261	-17.336	-27.773	-196.182	-134.734	100.345	40.894	228.352	14.965	38.092	-89.236	-32.787
Hepatocyte growth factor receptor_Y1235	89.986	126.035	153.352	81.549	-213.787	377.296	538.796	40.282	-226.225	439.148	160.063	445.57	-27.772	445.57	26.838	448.718	246.197	210.915	34.183	290.19	179.099	118.056	49.69	310.789	183.789	143.648	244.232	451.718	439.148	164.092	-36.802	75.711	118.782	62.408	70.528	516.782	-23.95	304.465	212.754	235.718	406.296	45.261	520.873	21.958	242.092
EphB1_Y594	162.5	-51.219	88.683	-63.963	162.5	38.092	182.296	58.373	-40.352	60.183	171.81	9.563	-44.86	96.07	-196.181	67.479	5.12	-226.224	-25.134	64.669	201.592	-265.949	25.176	2.859	-169.172	79.775	245.303	-97.302	-53.529	-311.187	-4.006	-195.218	25.176	87.493	-125.185	-75.597	-283.934	-27.234	170.958	25.761	-62.33	-114.168	65.761	40.282	-64.458
STAM1_Y198	167.092	-74.917	52.641	-51.218	-41.367	81.035	-164.578	-105.286	190.366	71.035	271.486	-189.922	-36.2	-25.688	-4.472	75.218	154.908	-184.936	150.373	-120.59	28.028	-129.439	10.134	18.331	-87.239	-25.687	33.613	-66.261	-86.059	96.606	-187.964	-184.935	-34.544	-75.595	102.627	-93.306	-127.211	76.951	-32.786	-139.459	273.972	14.965	-40.351	4.028	-115.652
p73_T86	-85.481	116.563	-47.651	-89.987	9.563	71.676	170.958	145.866	-92.632	59.542	-206.493	-194.286	162.5	13.972	-32.231	-20.037	36.387	118.782	-89.986	-104.673	-100.476	113.472	-12.388	6.796	190.366	58.993	-29.42	-181.971	-133.252	0.035	-71.274	-48.182	47.577	40.894	-141.802	-97.301	-2.305	84.479	-97.95	107.007	43.085	217.627	-245.285	-93.305	-185.999
Phospholamban_T17	211.824	100.345	-43.671	187.993	17.725	117.303	215.542	74.613	-176.383	28.028	18.93	-101.153	-27.771	-55.385	-88.583	63.599	85.021	-59.933	-23.311	54.408	63.599	-50.648	156.394	-56.642	271.486	13.972	-104.672	-45.952	179.099	134.697	-99.215	7.859	-30.04	-14.565	149.725	-65.702	-185.997	-47.033	16.535	-137.881	-121.347	-71.964	-174.577	-123.564	107.549
Beta glucuronidase_T422	118.056	142.155	89.472	41.923	-69.507	30.204	69.838	-20.565	-195.215	-54.217	-125.183	-34.542	28.535	52.092	16.535	-133.961	89.472	203.366	-262.315	-255.133	133.31	-227.384	-31.723	-161.016	54.408	-2.304	25.176	-46.529	-70.143	-63.962	-138.645	-12.387	-33.438	61.873	161.69	71.676	134.697	205.289	156.394	100.345	-32.784	47.577	-56.641	-93.971	31.873
RasGAP_Y460	-108.25	-57.164	173.359	88.683	-17.335	78.648	-87.965	83.852	74.613	-205.409	-1.758	-22.194	-102.635	94.81	119.465	9.035	-114.165	-86.058	-40.349	186.289	42.535	152.641	50.915	25.761	13.387	39.155	-103.28	5.12	-186.971	-79.905	-79.323	55.592	-15.638	-63.961	-12.786	-78.075	71.676	65.232	-36.199	57.155	-131.588	-69.506	34.838	52.092	184.627
Forkhead box protein O3A_T32	27.528	79.296	58.993	228.352	156.394	301.592	158.613	-56.016	-68.847	534.085	58.993	-10.717	139.549	208.239	-15.637	228.352	-12.785	48.134	354.317	-23.949	186.289	26.232	25.176	82.162	38.092	327.528	31.873	451.718	127.697	-50.647	71.676	267.972	39.155	-38.702	-4.47	-109.605	-76.907	102.113	-65.089	-27.233	99.754	196.254	287.239	12.873	192.831
MEK1_T286	49.69	70.528	130.599	-31.169	100.345	76.951	-2.303	-139.458	356.134	-25.133	202.535	-114.163	-151.346	-13.416	255.641	198.021	-58.391	276.486	-111.909	71.035	-116.258	-66.914	89.986	97.155	-149.839	83.852	-7.323	-238.286	-59.932	54.408	18.93	-58.878	193.697	89.986	41.923	197.148	88.683	429.866	-178.11	-58.877	-129.438	-150.621	78.092	31.261	-251.955
Vaccinia related kinase 1_T305	395.859	-219.89	-31.168	88.683	125.303	149.725	-65.087	-122.877	112.155	-91.248	-128.74	-23.948	-172.844	67.479	102.627	122.063	166.423	231.5	9.035	279.007	57.754	265.331	76.951	1305.78	379.732	135.261	191.275	624.021	323.521	451.718	214.669	52.092	64.155	-104.67	90.577	77.528	79.296	212.754	87.493	56.155	482.824	-58.876	233.542	135.958	136.768
VAV2_Y142	-58.875	40.894	30.648	18.331	-124.338	-136.331	131.246	-82.979	-89.235	53.261	-37.407	33.077	-23.947	109.535	-79.904	-62.328	25.761	26.232	-101.999	-182.841	66.31	-131.587	-44.859	-18.352	1.141	-58.39	-81.26	-262.314	73.282	-48.818	-134.732	-146.576	65.232	-73.682	-8.461	62.408	-53.058	5.669	48.683	51.486	-81.258	189.535	197.148	-93.97	-114.162
Eukaryotic translation initiation factor 4E binding protein 1_S101	-137.144	2.859	267.972	-23.946	-114.161	66.852	10.634	59.542	130.599	230.486	-62.813	-167.451	84.479	-20.035	-87.238	-300.357	-47.032	28.535	-149.838	-114.16	-65.701	-65.086	-104.669	-20.563	54.408	-74.321	138.056	-107.522	242.092	110.852	69.838	-99.212	-85.479	78.648	-78.074	10.634	18.331	5.669	-60.522	206.204	187.993	44.127	-68.846	2.197	-51.217
Myocyte specific enhancer factor 2D_S180	147.254	-121.345	-267.778	67.479	50.289	-27.231	122.718	-22.193	168.676	-44.857	197.148	-3.365	139.549	-0.65	-73.026	123.338	151.923	-95.951	-73.025	-105.284	5.669	-97.948	81.035	-66.912	21.493	74.613	2.197	-30.622	4.028	-73.024	24.514	-66.91	-31.722	109.535	-20.562	-104.668	-88.581	93.028	-41.365	91.782	-144.881	135.958	57.754	-23.945	51.486
Ribosomal phosphoprotein large P2_S102	-74.32	96.606	-61.106	39.155	129.93	-271.813	5.669	2.197	128.472	-231.173	111.324	-138.643	248.599	44.127	-69.505	176.577	-50.645	-2.861	-15.636	141.521	-132.525	65.232	-25.132	-10.124	64.155	135.958	-22.192	29.197	14.549	12.873	131.246	-181.97	158.613	-132.524	-23.308	46.465	18.93	-40.348	-4.467	-101.998	-65.085	141.521	370.521	-62.812	28.535
BTEB2_S153	-15.093	-90.628	102.113	47.077	-204.181	6.796	119.465	4.57	219.641	-28.304	108.197	-95.95	-74.319	-81.781	160.993	-15.092	269.113	17.725	31.261	38.704	168.676	36.937	144.408	62.958	-110.352	-22.709	-76.252	259.359	-138.642	29.197	-25.131	-0.649	-25.13	105.183	-11.25	-44.856	40.894	-89.982	-97.299	-43.069	318.585	-6.134	-12.386	68.063	14.549
CHK2_T68	-57.812	356.134	279.007	127.077	25.761	125.303	270.261	139.549	-185.992	-255.131	-114.781	-16.212	38.704	-125.868	95.521	-33.985	38.092	8.493	-82.428	14.965	100.972	-53.526	34.838	58.373	79.296	93.028	166.423	-9.549	115.915	113.472	82.725	89.472	124.077	12.873	-57.162	-196.178	-41.364	64.669	-171.17	67.479	122.063	79.296	33.077	184.627	-33.437
AF6_T893	-117.056	49.197	21.958	145.866	-75.592	-4.466	40.282	-210.107	175.063	-77.497	39.155	100.345	-7.94	31.873	4.57	-61.655	-14.562	211.824	279.007	-43.67	230.486	165.556	31.873	2.197	131.246	-133.959	72.204	-84.361	60.789	-46.527	-144.88	149.725	-2.301	-93.304	11.106	181.549	-142.607	-87.962	107.007	-147.378	-63.959	-45.95	57.754	-352.022	-61.104
Protein kinase C, beta-1_T641	-77.496	-104.103	-79.32	22.493	50.915	-44.255	17.725	-63.373	29.197	42.535	-183.95	73.282	-38.701	-117.734	-103.278	-39.314	189.535	-2.3	-115.649	-12.783	-25.685	-4.947	-87.961	117.303	-286.265	70.528	-161.935	-18.929	192.831	-60.521	-78.073	-150.619	-54.808	-164.572	16.535	-47.031	-65.083	-4.003	-200.547	170.176	-9.548	21.493	-30.621	-21.172	-168.369
p130CAS_Y165	139.549	-248.672	53.831	198.803	113.472	30.648	-65.699	-104.102	-98.536	78.092	31.873	26.232	48.134	65.232	-33.984	-72.451	89.986	-123.562	-191.961	49.69	-9.059	-160.205	14.965	-67.608	26.232	118.056	-82.427	-18.35	31.261	-91.894	-28.887	105.183	-218.692	-237.039	-178.107	-141.801	155.669	138.056	110.852	-6.714	94.81	-115.647	16.535	69.282	-56.015
SMAD1_S463	112.155	-15.091	267.972	-76.905	94.183	-208.981	151.148	235.718	57.155	179.958	-133.958	-4.002	94.81	-65.698	-131.585	797.768	-16.211	135.261	45.852	148.07	362.211	71.676	110.239	47.077	77.528	-11.247	72.204	124.077	-16.775	103.303	256.768	202.535	57.754	193.697	114.669	96.606	-4.464	-210.106	-50.644	-25.684	7.859	237.486	-176.382	1.141	23.014
AKT1_T308	-80.598	-72.45	-85.04	115.225	39.697	-64.455	68.063	4.028	24.077	183.007	129.93	-7.321	-65.082	77.528	-147.972	-82.975	238.556	-58.388	48.683	145.169	6.796	340.465	19.43	-189.919	158.613	-9.058	17.218	145.866	-20.561	98.479	175.789	36.937	-121.343	226.401	-106.117	-71.269	-98.535	156.394	-32.23	-165.39	330.93	-24.516	56.655	164.092	114.07
HLA-B_S359	-137.141	-100.473	158.613	-31.166	-147.971	-63.957	-290.635	-176.381	-34.541	103.873	127.697	-102.633	-21.702	269.113	112.155	-124.335	35.31	6.239	-153.678	123.338	-115.646	173.359	-63.956	-100.471	-65.697	131.937	-57.161	36.387	12.873	114.07	-96.625	62.408	36.937	-159.32	78.092	141.521	102.627	-37.406	52.641	20.5	24.514	-188.954	178.162	-188.953	-43.068
Phosphofurin acidic cluster sorting protein 1_S278	-29.418	-104.101	-7.939	155.669	296.07	43.085	262.901	-48.177	-61.654	14.549	448.718	285.923	66.852	244.232	-56.64	-47.03	-20.034	-7.319	103.873	-24.515	76.951	66.31	167.092	223.352	146.542	24.514	112.739	171.81	161.69	82.162	-26.328	-53.525	-86.644	124.077	49.197	235.718	221.493	116.563	33.613	-16.773	-13.412	98.479	65.232	107.549	63.599
p21 activated protein kinase 6_S560	21.958	89.986	174.183	140.218	143.648	248.599	160.993	145.169	-143.387	-20.56	172.634	34.838	-85.474	7.859	323.521	-12.385	209.204	-33.983	301.592	139.549	-57.811	122.718	138.056	-70.136	445.57	451.718	534.085	586.423	465.296	151.148	372.901	-99.772	100.972	-26.327	64.155	-25.683	281.732	235.718	276.486	233.542	423.789	332.746	297.401	271.486	58.373
RAP1 GTPase activating protein 1_S499	-53.524	-80.596	-251.954	78.648	-97.295	83.31	-99.771	-72.448	54.408	156.394	164.092	52.641	93.577	243.204	126.577	-152.065	-40.347	89.986	43.676	44.127	17.218	9.563	-45.948	-97.294	-65.696	53.831	-44.854	26.232	-125.18	-56.638	-17.783	65.761	-86.057	-65.081	103.303	5.669	34.183	303.028	-89.98	-101.996	110.852	-64.453	-65.079	-185.989	-7.937
Plasminogen_S597	58.373	-82.974	-41.362	-83.722	77.528	109.535	210.049	-41.361	145.169	-15.089	-89.23	-27.229	-127.206	115.915	233.542	-35.046	218.648	-24.514	19.972	229.303	26.838	-87.236	-33.981	-16.772	340.465	-97.293	224.387	120.852	140.789	203.366	142.155	-188.952	182.296	60.183	234.585	3.486	273.972	62.958	40.282	146.542	28.535	203.366	293.254	97.768	81.549
SPIB transcription factor_T56	249.725	266.613	465.296	636.817	1221.94	787.746	31.261	1450.32	137.415	1046.31	209.204	559.063	203.366	25.176	2795.53	3518.59	160.063	388.951	1305.78	2543.13	279.007	534.085	3942.34	877.746	1804.21	1695.88	3518.59	3009.7	475.782	1695.88	3616.72	2119.09	258.092	649.183	242.092	423.789	417.746	-6.131	362.211	1519.33	99.099	797.768	86.19	408.754	196.254
Glycogen synthase 1_S653	-43.067	262.901	118.056	64.669	133.31	124.669	160.063	-143.385	-132.523	-14.003	122.718	-111.905	-39.801	22.493	72.754	232.458	-89.229	13.387	136.768	310.789	82.162	15.915	41.43	72.754	-122.083	105.183	239.711	139.549	201.592	210.915	74.613	72.204	14.965	-95.949	165.556	192.831	-41.991	-59.931	233.542	95.521	-35.045	-61.653	116.563	-156.052	-21.168
Meprin,beta subunit_S687	127.697	-128.008	-119.904	62.958	25.176	84.479	18.93	41.43	-86.056	31.873	-52.535	-6.129	91.782	348.437	322.12	-22.704	-70.134	-86.055	215.542	-17.781	95.521	60.789	-118.402	288.641	75.218	94.81	-67.607	-157.734	170.176	179.958	-137.877	-156.825	60.183	-42.465	-76.25	-26.741	81.035	44.746	-35.044	-32.781	128.472	-78.659	-131.582	266.613	-200.546
p53_S46	-30.62	-51.854	38.704	76.951	-7.317	-12.781	64.669	102.627	10.634	100.345	-36.195	-26.74	-25.129	-39.799	227.479	65.761	-92.628	222.387	-1.757	69.282	-99.77	-41.36	88.683	-63.37	122.718	68.655	103.873	240.845	164.873	-18.348	125.303	72.754	22.493	11.106	107.007	179.958	154.908	147.254	-251.953	-88.579	-9.545	179.099	-54.805	120.148	-37.986
Retinoblastoma like 1_S975	354.317	1418.78	1651.67	553.775	3009.7	3830.29	777.493	624.021	254.345	1335.96	2728.27	1932.36	391.296	-62.325	746.697	569.268	1363.46	1695.88	1651.67	362.211	1450.32	1884.42	1450.32	126.035	1305.78	1763.41	1221.94	1615.03	1726.89	2330.05	1651.67	1549.22	1197.25	1484.68	918.141	400.908	1519.33	1884.42	1305.78	2599.31	2274.43	2382.7	2119.09	1615.03	1519.33
IRS 1_s330	436.535	-87.234	-82.425	138.056	65.761	-59.342	98.479	-74.915	45.261	-128.738	-227.381	-122.875	-51.215	89.986	-31.717	-78.658	-237.038	126.035	-88.578	47.077	96.07	-104.099	-56.013	-82.424	48.134	-104.666	65.232	-91.245	-32.228	-12.779	-37.985	-57.809	215.542	25.761	-91.893	16.535	7.387	23.458	72.204	-21.167	-70.131	-40.346	181.549	-223.758	86.824
mTOR_S2481	71.035	10.134	-92.627	-14.56	82.162	-231.168	-5.528	-22.702	-6.128	38.092	-158.629	179.958	123.338	159.324	-126.566	-150.617	-69.5	100.972	-45.324	43.676	127.077	52.641	-18.926	293.254	-112.623	-256.982	-7.934	-15.632	48.134	43.676	43.676	106.437	150.373	-33.98	107.007	50.915	-190.934	-122.082	-125.865	-105.282	-75.586	-18.925	55	-61.103	34.838
RGS2_S46	89.472	198.021	62.408	-23.942	61.873	99.099	69.282	-140.283	-147.377	140.218	225.451	103.303	86.19	93.577	70.528	342.444	167.092	242.092	114.669	436.535	97.768	21.493	168.676	169.437	239.711	207.148	144.408	372.901	338.5	346.444	275.085	255.641	146.542	108.197	-1.126	-76.901	224.387	-72.446	96.606	23.014	124.077	19.972	66.31	-183.946	-30.619
Cystatin 4_S21	30.204	-108.247	93.028	107.549	-28.885	-157.733	-76.9	-45.322	-122.081	126.035	180.789	127.697	91.782	23.458	18.93	-134.729	-28.884	49.197	76.951	28.535	-0.646	141.521	79.296	-8.46	-74.316	168.676	54.408	-138.639	165.556	-167.45	127.077	148.07	97.155	23.014	111.324	167.092	-5.527	118.782	68.655	86.19	-78.657	197.148	-124.332	25.176	-154.477
Potassium channel, voltage gated subfamily H, member 2_S285	124.077	110.239	-13.41	-133.25	316.986	-179.987	5.12	-131.58	-26.739	-245.28	-87.233	234.585	-137.876	176.577	-23.941	-132.522	173.359	-43.065	-28.301	96.07	117.303	-11.241	-148.933	433.486	179.099	-27.227	15.458	-145.759	130.599	-6.127	29.634	-25.679	104.563	-132.521	-50.641	50.915	10.134	23.458	-179.027	-23.306	-56.637	-2.297	-92.626	126.035	109.535
NR2B_S1303	170.958	-243.932	296.07	-87.959	491.042	184.627	386.556	149.725	-293.058	18.331	67.479	73.824	892.732	24.077	127.077	190.366	245.303	-58.873	284.401	231.5	391.296	54.408	84.479	99.754	354.317	182.296	222.387	400.908	629.599	426.951	180.789	64.155	207.148	423.789	-11.24	275.085	852.592	63.599	209.204	153.352	-20.559	27.528	129.93	75.711	60.789
CD5_T434	9.563	78.648	-40.344	58.993	141.521	-4.001	-41.359	-136.328	315.359	159.324	237.486	454.775	229.303	32.486	199.669	178.162	182.296	-51.853	-21.701	74.613	379.732	358.049	-26.738	766.296	122.063	288.641	135.958	188.732	35.93	177.338	91.782	174.183	-72.444	62.958	-200.542	46.465	52.092	53.831	265.331	92.394	-226.212	93.577	280.542	190.366	75.711
E2F transcription factor 1_S364	-81.252	40.282	121.528	-211.385	56.655	-246.976	-205.406	-96.621	-47.643	-16.207	-15.631	31.873	26.232	158.613	-41.989	118.782	-88.577	91.782	117.303	142.155	172.634	135.261	68.655	-74.314	152.641	-245.278	73.824	179.958	103.303	71.035	50.915	-146.572	-79.897	250.93	-81.779	136.768	195.465	97.155	77.528	-174.568	21.493	-94.631	-41.358	-108.844	-140.956
Stathmin 1_S38	183.789	129.93	101.563	586.423	159.324	199.669	169.437	629.599	57.754	1843.31	436.535	479.085	797.768	629.599	2936.03	3088.68	649.183	33.077	231.5	479.085	503.817	306.042	797.768	995.486	852.592	664.162	830	946.725	436.535	372.901	575.197	575.197	183.789	559.063	146.542	148.88	386.556	382.155	322.12	312.239	217.627	382.155	327.528	704.486	360.317
Estrogen receptor, alpha_S167	121.528	57.754	43.676	-90.626	-21.166	114.07	14.549	20.5	183.007	-76.896	-26.324	-12.778	-116.255	-73.678	-58.87	-68.159	56.655	29.634	183.007	475.782	426.951	151.923	45.852	246.197	55.592	184.627	168.676	-10.121	15.915	220.549	-1.124	108.197	108.958	-61.102	-10.714	-31.716	-12.777	149.725	-86.643	-6.711	-28.3	-76.895	-42.464	-79.318	12.359
Microtubule associated protein 4_S787	-50.639	-134.728	356.134	126.577	131.246	-319.693	31.873	65.761	-222.402	157.866	-51.852	-136.326	45.261	259.359	164.092	25.761	46.465	-1.123	75.218	120.852	-74.313	-18.347	-277.576	-117.733	172.634	-53.523	277.761	82.162	96.606	-211.384	-3.358	-99.208	-205.404	-61.101	-36.796	-147.968	-68.842	13.387	-3.357	-74.312	186.289	-66.907	44.127	63.599	122.718
Complement component 5 receptor 1_S314	963.486	270.261	624.021	612.31	1305.78	2023.45	177.338	918.141	548.782	1069.65	2067.01	1418.78	242.092	28.028	1549.22	592.746	2330.05	1726.89	2216.72	1932.36	2216.72	946.725	819.31	808.838	2663.4	1108.55	2216.72	1843.31	2216.72	3009.7	1519.33	1221.94	1932.36	963.486	1130.47	2330.05	1335.96	1980.42	1549.22	1581.85	1150.08	852.592	1012.09	1549.22	830
Activating transcription factor 1_S63	334.81	544.12	1197.25	2495.06	1695.88	2216.72	1130.47	2119.09	1243.36	2330.05	1932.36	2495.06	2382.7	2382.7	2441.72	1177.72	2728.27	1932.36	1884.42	963.486	2599.31	2663.4	2382.7	2330.05	1651.67	2119.09	2862.57	2795.53	3253.54	1980.42	2795.53	3175.84	2274.43	2543.13	2728.27	787.746	2599.31	2728.27	3009.7	1843.31	2119.09	2936.03	2599.31	3175.84	1221.94
Alpha 2A adrenergic receptor_S232	214.669	417.746	548.782	1884.42	1177.72	680.648	360.317	592.746	1884.42	2168.39	2441.72	1843.31	261.761	61.873	643.225	696.063	711.451	624.021	364.239	512.176	1130.47	1695.88	720.197	-144.154	643.225	336.69	1884.42	918.141	1763.41	458.239	797.768	892.732	1012.09	1335.96	1884.42	157.866	932.549	538.796	1243.36	852.592	1177.72	1029.14	1549.22	1305.78	525.423
ELK 1_S383	78.092	737.746	475.782	2795.53	1651.67	2543.13	1108.55	2728.27	1519.33	2795.53	1763.41	1695.88	3175.84	979.127	600.169	1843.31	1581.85	2382.7	1932.36	649.183	4304.27	1843.31	3942.34	235.718	1275.62	4304.27	1363.46	932.549	2382.7	3253.54	2274.43	2023.45	1615.03	995.486	1932.36	-123.559	1069.65	2216.72	1615.03	2119.09	1980.42	2441.72	1418.78	3009.7	3706.37
Calmodulin 1_S82	-13.409	58.373	290.19	294.676	448.718	130.599	-75.585	-184.93	-76.249	37.472	53.261	-46.524	104.563	55	267.972	65.761	18.93	-93.965	-30.035	-46.523	102.627	86.824	202.535	195.465	322.12	105.852	-48.812	283.063	219.641	338.5	204.218	145.866	51.486	258.092	194.592	40.894	-78.07	-139.452	304.465	-18.924	51.486	-283.922	229.303	-65.693	238.556
0	245.303	1484.68	495.387	553.775	301.592	757.57	680.648	142.155	472.62	245.303	294.676	777.493	529.852	442.655	448.718	687.641	458.239	696.063	544.12	458.239	1221.94	512.176	439.148	1726.89	1088.28	503.817	808.838	808.838	906.62	548.782	334.81	307.556	468.887	393.648	366.359	296.07	479.085	379.732	439.148	406.296	388.951	312.239	808.838	375.021	129.239
0	472.62	111.324	479.085	429.866	-30.034	243.204	475.782	56.655	624.021	465.296	384.268	680.648	178.162	384.268	375.021	720.197	877.746	327.528	906.62	1843.31	1484.68	704.486	408.754	1046.31	766.296	192.831	979.127	932.549	720.197	643.225	482.824	346.444	525.423	520.873	516.782	68.063	636.817	196.254	586.423	454.775	445.57	193.697	448.718	491.042	130.599
Aquaporin 0_S331	72.204	88.683	277.761	116.563	720.197	656.803	135.958	58.993	229.303	119.465	1221.94	864.711	512.176	852.592	1726.89	503.817	2216.72	830	1392.97	580.38	808.838	1108.55	946.725	1519.33	720.197	379.732	995.486	1695.88	1549.22	946.725	1130.47	680.648	696.063	1243.36	687.641	239.711	1549.22	720.197	499.937	525.423	906.62	346.444	819.31	720.197	175.789
Serum response factor_S83	-76.248	-88.576	-27.765	61.873	296.07	215.542	-11.238	-71.959	-86.642	127.077	-133.249	-1.754	219.641	47.577	192.085	-22.699	177.338	107.007	111.324	52.092	38.092	-99.207	123.338	445.57	73.282	20.5	164.092	149.725	-39.311	11.106	73.824	112.739	2.197	99.754	-39.31	68.063	217.627	68.655	248.599	-58.869	48.134	30.204	-19.545	78.648	-61.1
Crystallin, alpha A_T140	-59.339	-119.146	-173.649	-44.853	160.063	133.31	-128.736	-128.004	-153.673	90.577	-32.226	190.366	-316.707	214.669	141.521	18.93	134.697	76.303	-90.625	118.056	81.035	-79.896	-58.382	115.915	-1.122	-102.628	-137.136	-286.263	-171.165	91.254	23.458	12.359	-100.468	-97.29	4.028	-46.522	-37.402	-97.289	82.725	-128.735	-53.052	-80.593	62.958	-271.808	225.451
FMS-related tyrosine kinase 3_Y591	177.338	68.655	-275.735	212.754	-200.541	-6.708	194.592	-275.734	-72.442	224.387	508.134	246.197	47.577	234.585	-39.797	113.472	99.099	-11.839	49.197	336.69	1.141	-88.574	62.958	-50.637	30.648	-90.624	46.465	-17.332	163.38	-243.931	-18.343	145.866	138.824	76.951	-64.452	-37.983	96.07	92.394	188.732	21.958	-77.494	-112.62	31.261	291.768	382.155
Protein kinase C, theta_Y90	60.789	-184.928	44.127	-58.381	-164.567	-14.559	65.761	118.782	20.5	71.676	202.535	96.606	39.155	-77.493	72.754	56.155	-352.02	18.93	243.204	159.324	-147.376	55.592	-7.931	80.38	-130.881	49.197	-26.736	-33.976	53.261	-153.672	-95.946	-210.097	-79.317	-84.359	-156.05	118.782	-22.188	-140.955	-201.842	42.535	39.155	103.303	-95.945	-113.47	-72.441
FRS3_Y417	64.155	29.197	219.641	75.218	15.458	-18.341	-67.605	-57.808	54.408	66.852	-16.769	-85.037	310.789	140.789	-187.963	41.923	122.063	0.035	86.19	20.5	70.528	-32.777	192.085	6.796	262.901	158.613	-55.38	-161.93	-125.179	-290.631	-103.27	-41.986	76.303	32.486	-36.194	37.472	-58.38	17.725	-106.113	205.289	56.155	-206.491	11.106	34.183	92.394
CDC 25B_S342	97.155	-18.34	-114.156	38.704	-24.511	17.218	175.063	22.493	76.303	122.718	179.958	-13.998	-158.627	-187.962	41.43	62.408	-15.628	-49.498	-65.691	-126.564	149.725	144.408	-39.309	14.549	85.021	194.592	104.563	-74.913	145.866	-105.28	108.197	-225.02	81.549	93.028	90.577	30.648	307.556	-10.71	101.563	-68.84	-119.901	-188.944	91.782	129.239	179.958
Complement component 5 receptor 1_S338	-41.985	30.204	-145.756	-173.647	-114.155	-253.562	-5.525	-70.128	133.31	-255.124	138.056	-172.834	-273.836	-216.157	100.972	-59.927	-197.198	141.521	-4.463	207.148	34.183	-32.225	39.697	-248.665	-50.635	-24.51	95.521	190.366	-63.366	95.521	77.528	69.838	131.937	212.754	33.613	-179.985	6.239	-113.469	-110.349	-173.646	-87.956	81.035	-94.63	179.099	-12.776
Kinetochore associated 2_S165	3088.68	512.176	403.352	819.31	6139.29	2936.03	7301.41	4053.7	4184.13	906.62	5214.23	4586.07	4908.73	8166.32	9974.95	2023.45	2441.72	5214.23	3706.37	7301.41	3175.84	3830.29	1695.88	6139.29	1519.33	3009.7	1843.31	2067.01	4908.73	3518.59	2382.7	2862.57	3009.7	2663.4	3518.59	7301.41	2663.4	2862.57	4436.44	4436.44	5934.06	3830.29	7301.41	2599.31	2795.53
Used for production/QC_	-42.462	238.556	-64.451	-62.808	-295.344	103.303	14.965	-153.671	-97.287	70.528	-101.147	-130.224	129.239	-70.127	-9.543	55	200.535	-85.473	44.127	-37.981	-108.843	-239.543	6.239	307.556	19.43	0.62	14.549	-32.224	-169.163	-107.519	44.127	-2.295	48.683	-131.577	-117.732	-91.888	-180.957	-53.05	91.254	-227.375	-36.795	-15.627	-72.44	-16.204	-26.323
Aralkylamine N-acetyltransferase_S205	548.782	133.951	223.352	49.69	170.958	-61.65	-43.061	-281.762	-75.584	149.725	-17.33	-97.944	167.803	-21.695	14.965	44.746	-1.121	217.627	-96.618	1.655	10.134	-18.923	-103.268	83.31	-38.694	-6.125	58.993	-237.034	89.472	40.282	-260.494	-87.954	90.577	-154.474	129.239	-10.708	-59.337	95.521	-123.556	-112.617	-4.462	-40.341	53.261	-107.518	17.218
FGF receptor 4_Y754	436.535	291.768	192.831	129.239	148.88	68.655	196.254	97.155	190.366	158.613	243.204	243.204	38.704	218.648	-37.4	23.458	153.352	-30.031	310.789	218.648	117.303	-64.45	114.07	146.542	-77.491	213.782	49.69	102.627	31.873	127.697	-50.021	105.852	34.183	154.092	-166.417	29.634	41.923	168.676	237.486	-61.099	204.218	55.592	89.986	123.338	-25.125
Ras-related protein_Y66	48.683	-206.49	-29.417	-111.135	111.324	127.077	157.106	227.479	163.38	212.754	42.535	-95.943	26.838	-36.193	-32.775	1.141	-81.776	-11.838	-94.629	-122.075	-39.796	14.549	-288.429	24.514	49.197	-103.267	-30.615	-30.614	30.204	-12.379	-196.173	-106.785	-158.626	-1.12	171.81	61.873	60.789	-65.69	-165.381	209.204	-239.542	101.563	-45.945	21.493	-147.375
3BP2_Y174	57.155	50.289	204.218	124.669	209.204	253.275	-117.052	63.599	26.232	113.472	-119.899	-16.203	195.465	360.317	13.972	-37.398	238.556	-161.009	53.261	-125.859	-134.724	23.458	-9.542	4.57	232.458	-123.555	-28.299	133.31	-25.676	8.493	89.472	-75.583	-149.83	152.641	-95.273	153.352	86.19	174.183	-99.769	-57.806	-31.715	57.754	102.113	-52.53	-197.194
IGF-I receptor_Y1185	246.197	83.31	138.056	260.423	250.93	24.514	266.613	-32.223	131.246	100.972	91.782	56.655	-275.731	57.754	27.528	154.092	53.831	196.254	31.261	-114.152	64.669	242.092	180.789	3.486	382.155	-99.205	11.106	93.577	320.423	-101.986	26.838	-26.322	-53.521	499.937	4.57	-36.192	66.852	-11.837	81.549	205.289	336.69	-51.211	70.528	279.007	221.493
Protein tyrosine kinase 6_Y342	221.493	218.648	-52.529	-6.707	26.232	-18.338	-15.625	-26.734	140.789	81.035	89.472	187.225	167.803	-45.944	41.923	196.254	-85.472	201.592	39.697	85.021	203.366	-235.594	52.641	-36.794	-104.663	16.535	-138.633	-44.851	179.099	-50.02	119.465	1.141	-47.639	-19.543	50.915	-54.209	-52.528	-68.154	0.035	135.261	-74.911	16.535	-2.855	-45.317	134.697
PDGF receptor, beta_Y751	21.493	56.155	-26.733	7.859	153.352	200.535	259.359	75.218	-41.356	-82.421	218.648	-31.714	120.148	129.93	-134.723	72.204	63.599	12.873	24.077	-93.296	-25.123	-100.467	15.458	150.373	10.134	66.852	35.31	84.479	-117.051	-66.251	69.838	-160.201	-87.232	23.458	-170.161	-32.774	14.549	142.908	0.035	130.599	-166.416	273.007	-68.153	0.035	-5.522
Docking protein 1_Y362	-113.466	91.254	-110.348	144.408	164.092	-39.308	-171.949	-50.019	45.852	44.746	-208.972	151.148	111.324	-41.355	164.092	-267.772	-203.048	-107.515	185.528	183.007	-95.272	-62.807	-165.377	-64.449	-207.729	75.218	214.669	14.549	48.683	39.155	-59.926	-96.617	-237.031	9.563	36.387	137.415	54.408	-169.162	-10.702	-65.689	124.669	-56.01	-18.337	-98.526	-137.134
Melanocortin 4 receptor_T312	210.915	-38.693	-116.252	62.408	-240.929	99.099	46.465	-162.855	-61.097	-115.641	-98.525	192.085	33.613	135.261	188.732	26.232	169.437	-43.664	113.472	-36.793	66.852	325.613	76.303	100.972	-78.655	260.423	193.697	63.599	220.549	-21.694	33.613	-2.852	120.852	451.718	221.493	-81.249	-125.857	-40.861	55.592	-20.032	216.641	167.092	126.577	-93.963	36.387
Retinoblastoma like 1_T369	18.331	672.437	415.042	312.239	43.085	52.092	252.007	787.746	377.296	1275.62	109.535	-30.612	83.31	-102.626	255.641	624.021	148.88	145.866	53.831	68.063	87.493	258.092	808.838	79.775	-154.473	495.387	354.317	-76.89	-174.564	85.021	839.782	482.824	155.669	325.613	129.239	43.085	59.542	180.789	366.359	340.465	135.958	475.782	8.493	275.085	1130.47
C/EBP Epsilon_T74	-228.495	411.641	310.789	364.239	33.613	114.669	1029.14	548.782	26.232	680.648	-147.961	24.077	465.296	179.099	495.387	906.62	184.627	259.359	34.183	426.951	62.408	39.155	906.62	277.761	233.542	512.176	436.535	198.803	-7.314	-82.971	618.127	508.134	61.873	406.296	309.176	7.859	-133.954	120.148	330.93	406.296	74.613	356.134	-102.625	190.366	757.57
Serine/Threonine protein kinase4_T180	-207.728	23.014	-17.777	52.641	-221.151	80.38	-74.309	-101.145	-54.208	-31.161	-92.621	-101.985	-35.038	-62.322	270.261	-149.828	-194.283	-260.49	-97.943	75.218	116.563	-6.124	-114.776	-66.904	-82.97	102.627	-122.869	-50.018	-119.896	30.648	97.155	-4.943	121.528	-4.942	35.93	56.655	44.127	170.958	161.69	-13.404	-108.244	-58.377	-1.751	141.521	53.831
0	448.718	298.831	135.958	181.549	445.57	122.718	346.444	316.986	534.085	350.387	592.746	600.169	288.641	45.852	215.542	270.261	283.063	1.141	269.113	9.563	158.613	45.852	5.669	-87.952	344.577	-120.578	-30.611	-12.376	-51.85	-77.49	-84.357	259.359	-52.526	-51.849	377.296	57.155	384.268	330.93	520.873	179.099	649.183	415.042	273.972	415.042	391.296
Vitronectin_T69	5.12	0.035	135.958	136.768	-135.526	157.866	11.697	126.035	-64.448	-71.265	-101.984	212.754	-128.733	242.092	-99.204	-198.265	2.859	55	-178.101	210.049	6.239	55	53.261	119.465	-88.571	0.035	-171.948	-96.614	16.535	-225.019	-11.836	-208.971	-95.271	64.155	-130.876	-156.818	-44.848	70.528	-18.336	-20.55	-232.578	118.782	6.796	-36.189	36.937
Protein phosphatase 1, regulatory subunit 1B_T75	32.486	105.852	-4.941	-136.322	88.683	154.908	167.803	-6.123	-25.673	176.577	-35.601	121.528	170.958	-16.202	-4.459	-46.519	-39.795	5.12	-243.925	258.092	78.648	86.19	-56.009	27.528	48.134	261.761	52.641	-71.264	-131.574	52.641	-71.263	135.958	-161.928	426.951	160.063	2.197	-61.094	158.613	13.972	51.486	164.092	27.528	50.289	90.577	155.669
Actinin alpha 1_Y12	391.296	-228.493	-99.203	48.683	44.127	90.577	100.972	178.162	146.542	-26.321	239.711	198.021	138.056	-165.375	206.204	-168.361	84.479	-11.835	125.303	2.859	137.415	254.345	-19.542	20.5	-20.549	118.056	22.493	25.176	26.232	38.704	-86.638	-26.732	58.373	234.585	35.31	108.197	73.282	28.028	294.676	183.007	29.634	-22.186	-210.091	193.697	56.155
Statherin_S22	0.035	162.5	-36.186	352.38	207.148	154.908	265.331	165.556	103.303	145.866	236.613	720.197	388.951	-111.894	148.07	63.599	342.444	-10.116	391.296	-3.995	105.852	175.789	244.232	103.303	100.972	44.746	234.585	-165.373	298.831	291.768	-7.926	235.718	-26.32	73.282	211.824	180.789	197.148	161.69	207.148	61.387	624.021	281.732	76.951	209.204	364.239
Tumor protein p53 binding protein 1_S784	372.901	37.472	136.768	199.669	287.239	279.007	310.789	127.697	508.134	248.599	313.88	202.535	39.155	141.521	133.951	49.69	73.824	188.732	203.366	454.775	43.085	161.69	184.627	382.155	-48.808	208.239	62.958	161.69	458.239	197.148	-200.54	-57.805	386.556	103.873	123.338	162.5	160.993	151.923	94.81	108.958	508.134	-13.403	3.486	-78.066	83.31
SMAD2_S464	290.19	-70.124	-12.775	-142.6	310.789	175.789	152.641	26.838	60.183	192.085	122.063	144.408	137.415	14.965	-89.225	37.472	-12.374	160.993	259.359	33.613	183.789	-163.782	-53.047	-228.492	-242.501	-16.766	-34.535	-27.76	44.746	-123.549	-38.69	-122.868	-229.778	-2.293	-172.832	-36.185	71.035	160.993	5.12	-30.609	17.725	-161.927	-198.264	-72.439	5.669
H3 histone, family 3A_S29	-21.692	139.549	171.81	-3.994	14.549	-127.997	19.972	2.197	-53.518	-1.748	-84.355	-111.133	-60.519	-110.346	183.789	166.423	-43.056	329.169	82.162	17.218	65.232	-132.516	-66.249	-27.759	15.458	136.768	38.704	9.563	41.43	65.232	-135.525	-78.065	198.021	411.641	-35.6	125.303	235.718	112.739	92.394	229.303	296.07	60.183	153.352	119.465	48.683
Collapsin response mediator protein 2_T555	-9.541	346.444	-114.773	162.5	-94.627	-57.803	-57.802	-169.161	8.493	-245.275	146.542	-62.806	123.338	-38.689	-16.765	-131.573	-4.939	6.796	400.908	612.31	-117.724	-105.277	-79.315	-203.047	-75.58	-28.88	4.028	-79.314	-116.25	113.472	0.62	-3.993	-32.219	56.155	145.866	-78.064	197.148	133.31	433.486	34.838	48.683	40.282	-153.665	-239.539	191.275
Kinesin like protein 1_T927	-67.6	78.648	-73.017	9.035	-179.023	134.697	266.613	-179.983	13.972	160.993	116.563	-372.647	20.986	19.972	-40.339	66.31	34.183	32.486	-29.414	400.908	68.655	95.521	-273.831	-239.538	-0.638	-31.159	-15.623	123.338	-40.338	88.035	208.239	-111.893	-6.706	340.465	406.296	-85.035	2.197	99.754	114.669	170.958	-40.858	100.972	-134.718	-31.712	-46.516
MAPK12_S3	127.697	157.106	-11.834	-79.893	-85.469	-2.292	130.599	57.754	16.535	-122.866	73.282	-204.171	-196.171	211.824	186.289	-86.05	150.373	-80.59	-41.983	-95.269	166.423	-83.717	-71.955	-53.514	49.197	31.873	-35.037	-12.372	155.669	-260.487	-212.545	64.669	-184.921	-18.919	0.035	32.486	-167.445	-71.26	-38.688	-43.054	99.754	-70.121	17.725	-16.764	-107.513
ERK5_T218	13.387	157.106	129.93	175.063	158.613	-47.635	43.676	242.092	245.303	30.204	-10.115	149.725	76.303	529.852	6.796	-39.306	-3.352	-9.052	408.754	51.486	173.359	126.577	-32.218	166.423	142.908	41.923	-69.496	86.19	40.894	-85.034	167.092	-260.485	114.669	-123.548	-111.892	30.204	6.796	194.592	-18.918	154.908	-108.839	82.725	48.683	309.176	184.627
IRS 1_s616	74.613	-82.42	47.077	99.754	173.359	126.577	-89.224	5.12	36.937	110.852	21.493	106.437	192.085	103.303	100.972	220.549	148.07	47.077	-133.952	12.873	86.19	-64.445	-20.03	-16.763	-130.221	103.303	179.099	-117.723	-40.857	103.873	54.408	248.599	52.641	39.697	-159.316	235.718	-45.943	236.613	293.254	140.218	200.535	-34.532	86.824	101.563	417.746
Steroidogenic factor 1_S203	294.676	21.493	97.768	-125.852	169.437	164.092	277.761	39.155	157.106	140.218	205.289	-156.046	-31.158	-146.567	-119.138	9.035	-200.536	4.57	-9.54	100.972	0.62	17.725	53.831	96.606	-22.697	-49.494	74.613	-171.946	210.915	47.077	39.155	-89.974	32.486	-283.916	-165.37	71.035	41.923	-47.633	26.232	10.634	203.366	-26.318	-6.121	-87.951	33.613
0	219.641	-195.207	-195.206	-104.662	166.423	327.528	30.204	104.563	393.648	140.789	-63.361	-71.259	78.092	101.563	85.627	-109.596	448.718	6.239	-104.093	250.93	-2.85	580.38	129.93	-74.307	-9.051	-44.845	-55.376	-56.006	-81.248	89.472	-18.333	-28.877	210.915	-24.507	112.155	243.204	10.134	-137.869	-2.849	-372.646	164.873	187.225	-129.434	-161.926	-175.558
CCAAT/Enhancer binding protein, beta_T266	79.296	918.141	417.746	110.239	-92.62	766.296	254.345	864.711	-112.612	624.021	-150.614	153.352	141.521	267.972	264.331	482.824	191.275	110.239	167.092	35.31	75.218	175.063	1243.36	-70.762	72.754	487	156.394	-48.807	30.648	108.197	808.838	728.134	28.535	131.246	37.472	18.331	142.908	218.648	-44.252	445.57	-68.837	487	-4.938	125.303	864.711
Phosphoinositide-3-kinase, catalytic subunit, gamma_S1100	192.085	-109.595	79.296	-93.292	75.711	23.014	-13.402	55	170.958	255.641	-13.993	87.493	-108.242	18.93	-114.77	-185.978	-118.396	97.768	41.923	-234.202	-83.716	-1.118	104.563	8.493	34.838	-61.647	-37.979	-144.872	-95.939	57.754	-240.925	-206.488	-179.981	-118.395	-186.962	253.275	-2.848	-46.515	-27.223	25.761	-128.731	-94.626	23.014	-126.562	-38.687
Telomeric repeat binding factor 1_S219	260.423	82.725	1.655	73.824	-132.515	-83.715	133.31	106.437	-104.092	38.704	53.261	-74.907	-129.433	160.993	293.254	66.31	19.43	366.359	-102.623	53.831	235.718	320.423	30.204	21.958	71.676	157.866	108.197	-31.71	151.148	61.873	-68.149	60.183	89.986	217.627	21.493	-23.937	-92.619	-130.873	-72.435	-79.313	-260.484	89.472	13.387	7.859	35.31
Syntrophin alpha 1_S193	100.345	2067.01	830	213.782	63.599	946.725	313.88	1130.47	256.768	1843.31	-129.432	0.62	1046.31	155.669	362.211	830	22.493	264.331	-144.871	-170.158	279.007	73.824	979.127	-130.872	175.789	479.085	342.444	312.239	100.972	81.549	1335.96	618.127	97.768	245.303	318.585	-84.352	280.542	52.092	-38.686	979.127	166.423	728.134	-73.016	183.007	1581.85
Sucrase isomaltase_S7	-96.611	224.387	62.958	104.563	-55.375	13.387	77.528	110.239	69.838	262.901	462.197	-30.608	49.197	-109.594	-33.424	105.852	115.915	503.817	-52.524	175.789	336.69	284.401	-2.847	-53.513	62.408	-3.992	-24.504	72.754	159.324	221.493	103.303	223.352	-53.046	69.838	58.373	283.063	140.789	173.359	210.915	-237.028	78.648	-33.973	68.655	138.056	284.401
p53_S37	426.951	186.289	119.465	210.049	144.408	252.007	44.746	48.134	307.556	54.408	144.408	247.394	356.134	232.458	138.824	229.303	145.866	30.204	121.528	29.197	100.972	157.866	171.81	107.549	188.732	126.035	221.493	33.077	-7.313	165.556	197.148	-27.757	-28.876	-17.325	-3.351	53.261	133.31	112.155	181.549	127.697	344.577	86.19	175.789	210.049	161.69
CDC 25A_S123	99.754	139.549	-28.875	-166.414	23.458	30.204	-102.622	-213.781	-60.517	13.972	296.07	303.028	99.754	-71.953	123.338	52.641	250.93	287.239	26.232	81.549	165.556	202.535	143.648	-170.157	-71.256	9.563	-25.12	-81.246	31.261	-25.668	135.958	-129.431	191.275	31.261	18.93	121.528	228.352	260.423	137.415	7.859	167.803	-203.046	-6.12	221.493	35.93
0	-16.76	72.754	285.923	487	323.521	375.021	183.007	208.239	797.768	336.69	360.317	372.901	-204.17	34.183	372.901	157.106	131.246	217.627	465.296	391.296	58.993	214.669	316.986	-101.982	120.852	108.197	179.958	232.458	227.479	135.261	48.134	114.669	553.775	313.88	304.465	-90.618	-79.312	276.486	202.535	152.641	320.423	-25.667	87.493	211.824	352.38
NFKB3_S536	164.873	6.796	10.634	-100.463	-138.63	-16.759	-74.304	-43.052	103.303	-127.198	142.908	49.69	108.958	156.394	-65.685	-40.854	27.528	-200.53	137.415	80.38	-139.446	9.035	93.577	-300.347	43.085	25.176	-48.806	165.556	151.148	-98.52	157.866	95.521	-152.058	-262.305	-70.761	-64.44	-67.599	82.725	122.718	-200.529	285.923	-86.636	30.648	-41.982	-18.332
Glycogen synthase kinase 3 beta_S9	105.852	-219.884	-78.653	-68.836	-99.765	71.035	-95.934	-2.846	-12.367	57.155	-218.678	294.676	218.648	154.092	265.331	-27.222	-115.638	429.866	232.458	107.007	-5.518	108.958	-106.781	76.303	-26.727	276.486	309.176	-179.021	157.106	115.225	236.613	-186.961	184.627	135.261	175.063	131.937	183.007	687.641	624.021	-32.215	72.204	178.162	97.155	5.669	-144.144
High mobility group AT-hook 1_S102	0.035	-174.56	-86.634	-171.945	155.669	222.387	-15.082	-49.493	264.331	69.282	43.085	-29.412	103.873	-51.847	932.549	-142.596	170.176	245.303	231.5	636.817	-47.025	85.021	-37.392	-17.775	81.035	-44.844	-138.629	52.092	166.423	5.12	62.958	47.077	35.31	-4.456	-29.41	45.852	31.261	91.254	103.303	127.077	-140.953	61.873	136.768	191.275	-44.843
Glycogen synthase 1_S8	164.092	-51.207	-52.522	232.458	195.465	-85.031	5.669	-57.158	-14.553	160.063	-64.439	262.901	320.423	-94.622	220.549	108.958	395.859	-307.995	101.563	-4.936	148.07	291.768	-119.894	72.204	-33.972	48.134	14.965	16.535	-91.881	-237.025	-74.303	0.035	71.676	43.676	77.528	-48.171	134.697	18.331	159.324	170.958	38.092	33.613	71.676	126.035	4.57
RAF1_S338	244.232	256.768	179.099	465.296	-127.995	189.535	279.007	123.338	192.831	372.901	728.134	737.746	186.289	207.148	-76.884	163.38	322.12	24.514	592.746	222.387	892.732	892.732	366.359	-12.366	316.986	290.19	52.092	230.486	157.866	320.423	320.423	229.303	534.085	253.275	482.824	-78.652	167.092	288.641	553.775	426.951	777.493	291.768	819.31	797.768	629.599
SRC1_S395	248.599	-145.754	293.254	110.239	113.472	122.063	29.197	189.535	300.035	5.12	503.817	51.486	179.099	-2.288	57.155	1.141	237.486	97.768	109.535	340.465	155.669	156.394	26.232	232.458	298.831	35.93	-187.954	-228.488	4.57	86.19	29.197	-111.891	173.359	322.12	-129.429	-260.483	-80.588	-130.87	30.204	1.141	277.761	12.873	-173.642	31.261	138.824
c-Fos_T232	-124.327	-128.728	11.697	112.155	213.782	529.852	103.873	256.768	-82.968	175.789	75.711	129.93	-6.705	239.711	127.077	290.19	108.958	129.239	99.099	114.07	384.268	164.092	34.183	126.577	-226.204	144.408	12.359	6.239	154.908	116.563	63.599	82.162	254.345	93.577	-95.933	325.613	266.613	122.063	254.345	-88.566	175.789	33.077	110.852	213.782	-80.587
DDX5_S557	-89.22	-46.512	166.423	-82.967	-215.024	95.521	221.493	344.577	93.577	115.915	218.648	191.275	-228.487	50.289	202.535	-23.936	520.873	85.021	118.056	76.303	487	228.352	210.915	224.387	213.782	564.458	235.718	388.951	119.465	-227.369	157.106	145.866	237.486	408.754	395.859	76.951	-146.564	-183.938	-39.793	245.303	284.401	342.444	-90.617	45.852	219.641
MAZ_S480	1150.08	-31.709	-37.978	-50.016	24.077	368.38	-54.206	382.155	423.789	215.542	423.789	468.887	138.824	58.993	-59.333	5.669	212.754	124.077	248.599	65.761	115.225	354.317	91.254	288.641	188.732	586.423	41.43	-81.772	-123.547	208.239	206.204	185.528	-41.981	49.197	-64.437	-73.672	379.732	487	352.38	259.359	612.31	315.359	15.458	115.915	281.732
Coilin_S184	14604.8	11508.5	11508.5	11508.5	14604.8	9228.84	16547.8	14604.8	14604.8	9228.84	16547.8	14604.8	14604.8	16547.8	18537.1	10774.7	14604.8	18537.1	14604.8	12800.7	11508.5	11508.5	11508.5	21494.2	18537.1	16547.8	18537.1	16547.8	18537.1	14604.8	11508.5	11508.5	16547.8	16547.8	12800.7	18537.1	12800.7	18537.1	16547.8	18537.1	18537.1	18537.1	14604.8	14604.8	14604.8
Beta-catenin_S45	468.887	342.444	315.359	288.641	-12.773	221.493	240.845	235.718	391.296	-171.155	-75.578	-119.135	1130.47	193.697	1046.31	297.401	352.38	1418.78	265.331	280.542	372.901	-147.369	47.577	11.106	275.085	233.542	226.401	223.352	164.092	643.225	291.768	140.218	300.035	160.993	96.606	462.197	280.542	1197.25	534.085	164.873	643.225	243.204	454.775	214.669	100.345
Opioid receptor_S363	586.423	23.014	14.965	32.486	55	-72.433	103.873	4.028	21.493	122.718	204.218	119.465	130.599	329.169	162.5	130.599	-409.976	208.239	155.669	2.859	38.704	185.528	18.93	68.655	30.204	-42.458	72.754	-74.906	54.408	307.556	303.028	124.669	69.838	110.852	47.077	704.486	362.211	342.444	31.873	125.303	-13.99	-32.77	-93.957	-66.902	-100.461
Myogenic differentiation antigen 1_S200	-40.335	-106.107	-68.148	-162.849	-21.158	-58.373	30.204	23.458	89.986	77.528	-111.889	36.387	158.613	15.458	127.697	60.789	-281.761	156.394	190.366	105.852	-104.091	-74.3	-21.69	-40.853	252.007	30.204	131.246	-194.279	-69.494	108.958	-47.628	-20.024	107.007	47.577	75.711	-23.935	-69.493	-177.294	85.021	97.768	-63.948	-71.252	-13.989	20.986	164.092
Bcl 2_S70	252.007	250.93	138.056	33.613	-11.831	420.887	122.063	417.746	106.437	303.028	229.303	618.127	-9.049	-37.391	-91.239	171.81	534.085	96.07	580.38	100.345	157.106	47.077	575.197	124.077	266.613	145.169	307.556	205.289	40.894	169.437	454.775	293.254	68.063	173.359	184.627	-140.272	-141.79	211.824	-1.117	318.585	121.528	362.211	-103.261	40.894	296.07
Nitric oxide synthase 1_S852	372.901	306.042	160.063	287.239	323.521	238.556	417.746	304.465	379.732	259.359	1275.62	529.852	618.127	445.57	1012.09	445.57	1450.32	1726.89	892.732	475.782	946.725	2168.39	643.225	728.134	525.423	529.852	704.486	406.296	1046.31	1221.94	704.486	534.085	656.803	819.31	1130.47	312.239	429.866	649.183	429.866	559.063	512.176	270.261	462.197	629.599	704.486
Lamin B1_S395	-61.64	1221.94	512.176	1243.36	1615.03	1519.33	142.908	553.775	189.535	400.908	1484.68	1243.36	687.641	298.831	1197.25	417.746	2216.72	580.38	1726.89	1046.31	2274.43	1243.36	757.57	238.556	618.127	687.641	1197.25	864.711	1069.65	797.768	1450.32	1519.33	1519.33	1450.32	1335.96	-121.335	344.577	680.648	830	575.197	279.007	839.782	391.296	830	819.31
N-myc_S263	512.176	145.866	-61.639	20.986	-56.632	358.049	163.38	181.549	322.12	193.697	508.134	462.197	132.592	106.437	808.838	161.69	777.493	-80.586	117.303	35.93	167.803	244.232	62.958	192.831	-23.3	262.901	133.31	132.592	81.035	68.063	228.352	-40.851	-22.183	62.408	-171.943	233.542	186.289	177.338	24.514	193.697	120.148	50.915	-208.966	-15.62	50.915
c-Myc_S62	71.676	600.169	696.063	777.493	199.669	1549.22	247.394	1221.94	360.317	352.38	746.697	932.549	310.789	391.296	618.127	586.423	963.486	1980.42	1581.85	797.768	2168.39	1197.25	1519.33	-196.168	963.486	1197.25	1450.32	386.556	344.577	906.62	1484.68	1177.72	1221.94	1519.33	1450.32	267.972	656.803	918.141	1177.72	1177.72	1305.78	1130.47	1012.09	1150.08	1029.14
B-Raf_S427	-21.688	22.493	38.092	-118.393	183.789	105.183	271.486	170.176	-127.196	20.5	-19.538	-64.434	687.641	979.127	24.077	169.437	-12.364	192.085	135.958	-101.98	-10.698	129.239	51.486	10.134	310.789	103.873	-22.182	-231.16	57.754	284.401	55	25.761	192.085	-206.486	-126.559	213.782	8.493	57.754	285.923	52.092	-98.519	-3.35	134.697	-63.359	160.993
CBL_S619	56.155	181.549	-47.627	-78.65	19.972	73.282	111.324	-9.048	273.007	169.437	16.535	325.613	267.972	-179.018	125.303	-15.618	-10.697	78.648	-73.015	-24.502	30.648	382.155	-98.518	38.704	151.148	64.155	-23.934	2.859	281.732	52.641	-22.696	-152.056	-114.767	9.035	-50.015	-79.888	-137.868	148.88	-229.776	41.923	-107.511	-32.213	-81.771	92.394	-147.367
Transcription factor IIA, 1_S280	544.12	102.627	-148.928	-22.695	109.535	98.479	142.155	105.852	57.155	332.746	229.303	170.176	-149.822	206.204	148.88	31.873	462.197	59.542	348.437	-54.201	-31.157	39.697	184.627	153.352	181.549	808.838	839.782	439.148	379.732	188.732	364.239	273.007	-87.228	-23.933	17.218	93.577	-51.205	249.725	6.796	160.063	163.38	81.549	82.162	-56.631	249.725
Beta-catenin_Y142	-130.216	-97.936	148.07	17.218	224.387	165.556	138.056	-62.804	258.092	212.754	-136.318	-26.315	-2.842	69.282	-104.09	-25.117	155.669	62.958	-110.34	-108.836	54.408	-3.989	-54.797	-43.661	97.155	188.732	73.282	-119.892	148.88	48.134	11.697	53.261	20.986	-151.33	-135.519	35.93	-107.51	398.317	-240.923	75.711	23.458	-46.511	-22.694	66.852	28.028
Protein kinase C, mu_Y432	-119.132	-27.754	44.746	171.81	-59.919	30.648	13.972	15.458	-84.351	388.951	2.197	89.986	140.218	15.915	-40.85	-187.952	28.535	45.261	133.31	-68.147	212.754	-82.966	60.183	-16.196	-101.139	115.915	-53.043	65.761	224.387	206.204	39.155	161.69	-110.339	-5.515	41.923	-12.362	-45.94	26.838	-130.215	-32.769	382.155	30.648	38.092	119.465	148.07
c-Src_Y530	41.923	-246.971	55.592	129.239	31.261	79.775	-179.017	26.232	116.563	-1.116	-22.692	284.401	131.246	-97.284	242.092	15.458	-27.221	115.225	142.155	31.261	25.176	44.127	124.669	-11.233	-60.515	-31.155	118.782	13.387	22.493	209.204	-131.57	10.634	-78.06	-9.536	-108.833	-160.193	94.183	66.31	-60.514	178.162	205.289	-22.691	23.458	42.535	-13.4
Protein kinase, cAMP dependent, regulatory, type II, beta_S114	-61.092	37.472	50.915	20.5	90.577	-32.212	-119.891	-190.923	151.923	-85.028	134.697	-7.924	110.239	-133.242	-26.726	-178.094	22.493	-39.303	-33.97	-57.796	57.155	-78.059	-5.514	36.937	-110.338	104.563	246.197	-79.886	-130.213	-133.241	34.838	-97.283	-3.349	57.754	-19.537	170.958	173.359	176.577	-60.513	91.782	-168.353	34.838	-153.662	-55.37	73.282
LNK_Y273	-157.723	-86.047	-96.609	-3.988	58.993	-61.638	-143.374	73.282	330.93	-8.45	-85.027	-117.718	-58.369	280.542	-60.512	-91.878	-12.36	267.972	239.711	-85.466	225.451	296.07	201.592	266.613	24.514	-193.12	-88.565	-54.796	33.613	58.993	-116.247	-21.157	111.324	131.246	13.387	12.873	82.162	-179.016	-207.722	-174.553	-116.246	-336.389	-210.088	-104.088	-28.295
Endothelial differentiation gene 1_T236	-237.023	2.197	-130.212	-168.352	-140.95	-17.772	-216.148	170.958	-78.648	-181.96	227.479	-135.517	-109.592	1.655	-76.882	-11.83	224.387	86.19	154.908	-96.608	223.352	235.718	-106.106	19.43	273.007	111.324	176.577	285.923	379.732	375.021	193.697	249.725	277.761	318.585	139.549	877.746	201.592	123.338	279.007	-27.752	42.535	99.099	366.359	208.239	491.042
ATP2B1_T1117	2936.03	1763.41	2862.57	2441.72	2382.7	1108.55	3942.34	2599.31	2795.53	3616.72	1484.68	918.141	4304.27	4184.13	3088.68	1695.88	1651.67	2495.06	2330.05	2168.39	2216.72	1932.36	746.697	4717.49	1726.89	2599.31	932.549	4436.44	3616.72	1932.36	711.451	1130.47	1884.42	664.162	1695.88	5214.23	2330.05	2330.05	2543.13	2216.72	2330.05	1615.03	5068.22	1843.31	2663.4
Used for production/QC_	15.915	141.521	151.148	35.31	0.62	92.394	273.007	-7.923	182.296	-30.026	20.986	79.296	68.063	37.472	138.056	-84.35	215.542	-48.167	93.028	-31.154	76.303	329.169	-41.98	261.761	-39.79	92.394	-65.069	131.937	39.155	133.951	215.542	97.768	90.577	100.345	95.521	-20.022	103.873	-205.395	88.683	-22.18	32.486	-149.82	-199.357	-234.196	-88.564
CD32_Y279	43.676	43.676	89.986	105.183	69.838	290.19	159.324	231.5	-122.863	4.028	31.873	71.035	94.81	-143.373	82.725	-111.129	119.465	-26.314	-151.329	-37.388	31.873	51.486	-158.621	-6.119	-24.501	-65.682	-45.939	-57.795	-37.975	28.535	-125.848	-76.243	29.197	-102.619	-2.84	169.437	-91.238	105.183	-117.044	49.69	19.43	285.923	-0.633	41.923	-205.393
SIGLEC4A_Y620	-17.323	196.254	53.261	-93.291	71.676	-290.62	-275.722	-98.517	-107.508	-79.885	-95.931	-229.772	-30.603	20.986	17.218	-70.757	-127.194	11.106	-85.026	-101.137	23.014	-61.637	288.641	-131.568	131.246	-63.945	-275.721	-1.739	-101.136	-8.448	25.761	52.641	1.141	28.028	23.458	23.458	208.239	-39.789	148.88	57.754	50.289	10.634	-15.615	-2.285	-125.847
ZAP70_Y319	-78.057	160.993	133.31	188.732	96.07	41.923	123.338	147.254	-9.044	-57.794	-23.296	-123.545	-3.987	227.479	287.239	208.239	15.915	60.183	3.486	38.704	91.254	32.486	137.415	62.958	-87.227	10.134	24.514	-123.544	-78.056	-2.839	102.113	-21.156	-25.116	-89.218	-93.289	4.028	52.641	-49.49	85.627	126.577	145.866	-80.582	58.993	114.669	258.092
Carcinoembryonic antigen-related cell adhesion molecule 1_S508	255.641	100.345	-62.317	113.472	100.972	-124.324	66.852	-152.837	1108.55	57.754	-45.313	-29.404	183.007	191.275	-211.377	192.085	-242.496	123.338	-190.921	-140.949	-174.551	14.965	119.465	31.873	17.218	236.613	-74.298	-68.144	-207.721	1.141	88.035	120.148	131.937	61.873	71.035	48.134	-79.882	-16.195	-110.337	210.915	6.796	-97.934	6.796	-115.637	-73.013
Phospholipase C, gamma1_Y771	313.88	520.873	294.676	580.38	-30.025	13.972	139.549	202.535	979.127	386.556	14.549	-45.938	-36.79	100.972	135.958	231.5	67.479	-13.396	436.535	226.401	445.57	580.38	512.176	184.627	55	-52.513	7.387	248.599	4.57	32.486	-8.447	-43.048	158.613	-37.973	11.697	-65.681	216.641	-6.118	-111.886	391.296	386.556	205.289	382.155	398.317	358.049
AKT1_Y326	-51.844	80.38	-3.985	12.359	13.387	45.852	-149.819	196.254	100.972	-101.978	129.239	-177.291	-174.55	-116.243	-226.198	64.155	-57.793	155.669	-93.288	-131.566	-4.452	-43.047	-144.141	0.035	-17.32	-17.319	79.296	20.986	-114.763	78.092	-49.488	-207.72	112.739	58.373	-102.617	-226.197	-95.93	-205.392	2.197	2.197	-95.263	133.31	-61.636	-113.459	-145.747
ZAP70_Y474	-134.712	-12.769	-33.42	-87.944	174.183	-151.328	-128.724	-19.534	-64.431	-28.874	-6.117	184.627	-78.647	-475.489	300.035	-232.571	-1.738	-97.933	-127.989	187.993	16.535	-286.25	-67.592	224.387	-61.635	-70.755	169.437	82.725	-42.453	5.669	-115.636	-125.845	-32.209	-91.237	-204.165	-401.773	-97.28	202.535	-159.31	-177.29	22.493	-160.189	-180.946	-325.833	-36.179
Crystallin gamma B_Y63	33.077	-45.311	-161.92	127.077	17.725	-17.769	52.092	-56.628	77.528	-130.865	100.345	66.31	-189.909	225.451	12.359	-156.04	-245.269	-56.004	-27.219	108.958	21.958	68.655	-201.83	-178.092	-155.206	94.183	-288.42	-167.441	-8.446	6.796	-30.023	137.415	112.155	-246.969	217.627	73.282	-30.601	-111.128	-65.066	-174.548	-119.887	-96.606	117.303	-123.542	-55.369
Protein kinase C delta_T507	-6.703	265.331	-130.864	-288.419	-10.107	-51.203	-215.021	264.331	111.324	210.915	-82.963	-173.638	-379.382	472.62	-166.412	240.845	29.197	112.739	-72.432	-38.681	41.923	76.951	39.697	120.148	13.972	212.754	-69.491	-13.984	10.634	-27.75	108.958	-17.768	-51.843	-118.392	-135.515	-31.151	-86.046	-171.935	-32.764	173.359	-7.308	-86.045	-157.72	12.873	141.521
MAPK10_T131	491.042	-136.317	176.577	81.035	119.465	128.472	105.852	310.789	448.718	-93.954	65.232	-61.634	107.007	117.303	54.408	1335.96	336.69	-46.51	-22.689	29.197	243.204	-101.976	157.866	-114.761	179.099	166.423	167.803	358.049	124.669	240.845	291.768	150.373	164.873	5.669	82.162	580.38	13.972	169.437	202.535	106.437	33.077	175.789	170.176	113.472	27.528
TCFL1_T168	46.465	-22.688	-35.592	-17.318	29.197	-61.091	128.472	24.514	225.451	-102.615	-28.872	-35.591	-32.207	-54.198	-171.152	182.296	135.958	6.796	-66.899	-300.34	-85.025	-74.296	-98.513	-43.657	-57.791	-3.984	-161.919	189.535	47.577	-133.942	78.648	193.697	-60.51	-65.065	-76.24	117.303	114.669	185.528	73.282	120.852	64.155	-6.702	-51.842	-136.315	29.197
FAK_Y577	170.176	135.261	-68.143	516.782	56.655	83.31	491.042	173.359	643.225	206.204	465.296	963.486	102.627	106.437	12.873	31.261	356.134	-9.041	454.775	8.493	1.141	-170.152	290.19	47.577	245.303	-62.799	327.528	330.93	238.556	7.387	132.592	-24.5	-44.249	-150.609	-62.316	-48.165	-18.913	-27.218	84.479	100.972	43.676	-27.749	131.937	-98.512	182.296
Estrogen receptor, alpha_T311	86.19	236.613	-246.968	624.021	-108.829	175.789	60.183	534.085	75.218	252.007	154.092	78.092	175.789	21.493	90.577	255.641	187.225	1884.42	-44.841	124.669	230.486	808.838	167.803	41.43	64.669	123.338	5.669	72.204	-89.967	-83.711	423.789	99.099	-130.209	102.627	225.451	-19.533	97.768	664.162	592.746	243.204	227.479	325.613	58.373	350.387	118.782
G protein coupled receptor kinase 5_T485	183.007	159.324	100.345	261.761	198.803	240.845	-106.778	298.831	612.31	-93.952	288.641	48.683	114.07	-156.813	-158.618	-166.411	58.373	-99.197	-189.907	-121.328	-48.164	-74.901	-109.589	17.218	-97.931	21.493	-18.912	-216.144	43.085	114.07	247.394	-30.598	-84.346	-35.59	-56.626	-6.7	108.197	179.958	93.028	23.014	59.542	53.261	99.099	21.493	-112.608
LKB1_T189	-7.307	-138.628	-54.197	-95.929	116.563	7.859	516.782	118.782	218.648	-19.532	99.754	250.93	-10.695	-7.306	-61.09	-123.54	-140.268	41.43	-53.041	26.838	-248.655	1.655	223.352	62.408	70.528	197.148	134.697	68.063	129.239	-258.869	162.5	126.035	-152.834	118.056	84.479	-106.776	39.155	-78.053	-31.704	14.549	205.289	52.641	-111.126	-42.451	26.232
VAV1_Y441	368.38	164.092	110.852	-95.261	201.592	140.218	362.211	202.535	270.261	-206.48	21.958	208.239	118.782	-37.386	182.296	-51.201	-104.658	-256.968	45.852	26.838	123.338	-36.789	237.486	170.958	145.866	72.204	-35.031	256.768	-76.88	97.768	-119.886	135.958	-0.632	72.204	183.007	-178.089	244.232	-234.192	185.528	167.092	103.873	71.035	247.394	231.5	160.993
Erythropoietin receptor_Y504	-111.884	-106.775	126.035	256.768	40.894	307.556	-17.766	-38.679	120.148	291.768	-63.356	415.042	-133.941	-69.489	64.669	291.768	-205.387	72.754	20.5	82.162	231.5	332.746	-48.163	-130.208	67.479	-37.971	-66.896	97.768	-11.827	48.683	-17.314	29.197	301.592	242.092	23.458	-74.9	94.81	-143.37	60.183	176.577	-96.605	-172.828	86.824	9.035	-27.217
Vimentin_S26	201.592	696.063	179.958	643.225	115.915	-161.918	-21.687	-7.305	-41.978	13.972	606.106	-20.02	41.43	-250.37	-75.572	112.155	34.838	68.655	44.127	-3.346	-35.589	258.092	96.606	-111.883	-13.982	-68.142	123.338	819.31	-212.54	-58.366	-157.719	60.183	-39.787	267.972	68.063	-57.152	534.085	45.852	100.972	-65.679	21.958	313.88	548.782	368.38	612.31
LASP1_S146	50.289	33.077	-12.767	-93.951	144.408	330.93	283.063	618.127	296.07	36.387	4.57	-18.911	115.915	-51.2	2.197	-232.568	-206.479	-210.084	20.986	-180.945	142.155	439.148	85.627	-94.62	163.38	277.761	-239.53	-138.625	-59.917	44.746	8.493	-205.386	17.218	-210.083	-24.499	-218.672	-163.776	-66.243	-62.797	-62.315	-126.554	254.345	47.077	-183.936	-6.698
MEKK3_S337	-48.162	-123.538	9.035	24.077	-2.836	1012.09	-9.039	499.937	10.134	260.423	35.31	-65.063	-48.803	-147.36	-258.867	2.197	-67.591	-36.178	-379.379	-177.289	198.803	236.613	92.394	-6.116	-38.678	468.887	-85.024	-200.523	-273.826	-319.673	194.592	-216.14	-203.04	-286.249	-74.899	-42.449	-63.941	-248.652	-61.089	-127.193	183.789	344.577	-144.137	85.627	102.113
Metabotropic glutamate receptor 1_T695	28731.6	28731.6	18537.1	21494.2	18537.1	28731.6	21494.2	28731.6	16547.8	21494.2	21494.2	21494.2	21494.2	16547.8	16547.8	21494.2	18537.1	21494.2	21494.2	14604.8	18537.1	21494.2	21494.2	18537.1	12800.7	14604.8	16547.8	14604.8	16547.8	11508.5	28731.6	16547.8	18537.1	18537.1	14604.8	16547.8	18537.1	16547.8	18537.1	18537.1	16547.8	28731.6	18537.1	21494.2	21494.2
SNAP23_T24	1581.85	136.768	131.246	287.239	60.183	322.12	95.521	306.042	210.049	189.535	146.542	-68.141	210.915	154.908	105.852	214.669	1221.94	1335.96	81.035	-111.882	66.852	-39.786	-19.531	-68.832	-3.98	120.148	35.93	78.092	277.761	600.169	704.486	358.049	388.951	294.676	-179.012	499.937	704.486	892.732	503.817	152.641	273.007	451.718	150.373	239.711	153.352
ADAM 17_T735	946.725	995.486	207.148	624.021	-117.713	259.359	-30.021	1418.78	18.93	852.592	44.127	36.387	932.549	-56.622	167.803	1069.65	-13.981	370.521	728.134	222.387	176.577	-162.843	284.401	-99.196	39.697	352.38	-13.98	110.239	-43.044	618.127	877.746	656.803	525.423	229.303	487	-48.802	318.585	362.211	198.021	167.803	-135.513	508.134	320.423	275.085	704.486
Calmodulin 1_T118	-99.76	-128.719	271.486	101.563	28.028	276.486	163.38	129.93	-40.33	-56.621	-47.02	167.092	96.606	90.577	158.613	62.408	75.711	-28.291	62.958	127.077	184.627	57.754	121.528	183.789	-51.841	-161.917	-67.59	-63.355	81.035	-53.505	-153.656	-162.842	-76.236	-111.124	-129.425	44.127	99.754	41.43	125.303	62.408	-106.105	-98.511	35.93	-7.921	-11.825
Uridine nucleotide receptor_S334	2023.45	2023.45	176.577	100.345	85.627	22.493	-186.955	-372.64	-159.304	11.106	-235.587	-51.199	63.599	218.648	352.38	-133.237	-51.839	-66.242	61.873	249.725	7.859	242.092	173.359	-313.72	127.697	-10.105	294.676	179.958	195.465	-139.441	54.408	109.535	10.634	100.972	230.486	259.359	135.958	-39.785	275.085	-71.248	210.915	15.458	-134.71	248.599	65.232
c-Src_S75	-231.156	10.134	-165.364	-313.719	65.761	-98.51	-73.01	209.204	-178.088	-73.009	-25.662	-288.414	-245.267	-199.353	16.535	-52.512	135.958	-232.566	-28.866	-147.359	-71.247	-151.326	112.155	-89.963	181.549	133.31	-123.537	-116.241	145.169	-185.969	-115.634	-28.865	-275.718	-108.233	-51.198	135.261	-143.368	294.676	-117.712	-66.894	-96.604	-231.155	-160.186	101.563	-86.043
Ataxin 1_S776	-195.196	1243.36	468.887	946.725	167.092	316.986	147.254	491.042	334.81	-73.008	234.585	-17.313	118.056	-65.062	649.183	12.359	472.62	273.972	100.345	-145.744	-16.193	-116.24	25.176	-189.905	211.824	-17.312	-155.204	1150.08	330.93	133.31	15.458	787.746	1069.65	1108.55	158.613	145.866	2067.01	1392.97	1615.03	1549.22	2495.06	2495.06	720.197	2023.45	1763.41
Splicing factor 1_S20	9228.84	10774.7	8166.32	10774.7	9974.95	8702.26	12800.7	9974.95	9228.84	9228.84	7301.41	-40.844	8166.32	6955.75	7301.41	7654.26	9228.84	9974.95	8166.32	6698.96	9228.84	10774.7	458.239	8166.32	5934.06	6698.96	5934.06	6955.75	7654.26	6955.75	7654.26	6698.96	7654.26	6955.75	1581.85	8166.32	9228.84	8166.32	8166.32	5560.6	7654.26	5391.8	6955.75	5560.6	6139.29
cAMP-specific 3',5'-cyclic phosphodiesterase 4A_S447	298.831	216.641	39.155	704.486	388.951	1177.72	118.782	1108.55	-191.941	672.437	206.204	175.063	4586.07	5214.23	1651.67	229.303	436.535	643.225	-3.979	-27.746	340.465	166.423	170.176	-37.97	-114.143	1363.46	-212.539	65.232	21.493	606.106	516.782	57.155	85.021	-39.784	0.62	170.958	265.331	819.31	-7.92	-186.954	-86.042	150.373	-336.385	168.676	1.141
mTOR_S2448	-147.951	-148.924	-57.79	-199.352	-165.361	-59.916	-255.114	-56.001	-171.933	-235.585	-125.844	-242.491	-2.282	-58.364	-86.631	-393.094	-121.325	-116.239	85.627	81.035	-85.459	-56.618	-253.555	-286.247	-136.312	-103.255	-71.246	-147.95	-193.118	-82.961	-66.893	-322.648	-90.612	-86.041	27.528	-34.529	28.535	-53.039	-101.135	-246.964	-156.812	-267.762	-59.332	-179.971	40.282
MAP3K7_S192	-68.139	-62.795	312.239	296.07	364.239	-23.294	41.43	-54.195	-13.392	179.958	-40.329	-13.391	-42.447	516.782	119.465	194.592	636.817	534.085	491.042	672.437	586.423	892.732	120.148	24.514	429.866	720.197	569.268	520.873	892.732	1335.96	451.718	487	475.782	737.746	1088.28	298.831	370.521	232.458	99.754	106.437	79.296	247.394	261.761	233.542	103.873
Serum/glucocorticoid regulated kinase 3_T320	33.077	-35.03	-81.242	4.028	168.676	54.408	213.782	221.493	185.528	-95.928	143.648	-36.786	64.155	29.634	-2.834	19.972	-303.013	-117.71	73.282	63.599	42.535	97.768	148.88	-50.012	36.387	105.852	93.028	37.472	-17.764	-171.149	-28.29	-129.424	-222.39	-217.413	-145.742	906.62	45.852	-35.029	60.183	17.725	-151.322	85.021	-117.709	5.12	86.824
MAP3K11_S674	348.437	194.592	63.599	-101.972	90.577	187.993	-129.423	190.366	-250.368	318.585	-76.878	-178.086	-95.259	-164.56	85.021	-34.528	103.303	-110.333	-106.103	213.782	187.993	-34.527	370.521	17.218	112.739	262.901	-17.311	-36.177	-18.909	-49.485	158.613	-16.756	132.592	0.035	13.972	89.472	-114.141	-126.552	136.768	254.345	-134.708	243.204	-151.321	-74.896	114.07
14-3-3 Beta_S131	350.387	-147.358	61.387	-118.39	47.077	-175.55	-134.707	-14.552	169.437	254.345	-120.567	177.338	-33.417	23.458	255.641	135.958	-101.971	-85.023	323.521	297.401	529.852	11.106	377.296	147.254	50.915	298.831	32.486	364.239	44.746	-163.774	213.782	29.634	-156.038	140.789	10.634	9.035	12.873	65.761	35.31	16.535	-41.352	-105.271	-124.32	65.232	-66.241
HLA-A_S337	1549.22	3942.34	3423.73	3942.34	3616.72	3088.68	3830.29	3942.34	4053.7	2663.4	6415.27	3706.37	2663.4	2795.53	3175.84	2119.09	3518.59	3942.34	4586.07	2862.57	3423.73	4586.07	2168.39	3706.37	4717.49	4184.13	4717.49	4908.73	3706.37	4053.7	4184.13	4304.27	5560.6	6139.29	4304.27	3518.59	4436.44	3830.29	4436.44	3518.59	4908.73	3706.37	3830.29	3942.34	4436.44
Phosphatidylinositol 3 kinase, regulatory subunit, alpha_S608	-119.124	53.261	-7.919	179.099	161.69	123.338	-66.892	280.542	1581.85	72.204	-72.429	932.549	6.796	114.669	117.303	-166.408	21.958	233.542	-77.484	-64.427	81.549	-43.653	238.556	146.542	-108.828	-152.048	-190.916	217.627	-4.445	24.514	167.803	33.613	-125.843	90.577	79.775	306.042	-21.686	-237.019	57.754	327.528	26.838	34.183	180.789	109.535	235.718
ASK1_S83	-454.967	14.549	-4.933	-94.617	53.831	-17.31	-200.521	-506.246	-212.538	-62.313	664.162	135.958	-401.767	-145.741	-336.384	-262.3	135.958	-212.537	-332.8	-439.26	-264.176	-313.713	-439.259	-506.244	81.549	-174.545	-106.773	400.908	-124.319	-54.193	-565.532	-154.467	332.746	946.725	71.035	-145.74	448.718	-279.552	696.063	322.12	454.775	408.754	553.775	559.063	704.486
Connexin 43_S325	3.486	-182.825	-343.38	-216.137	-84.343	-229.765	-174.544	-140.946	187.225	23.458	-173.636	-79.879	-311.165	-221.138	-127.192	-120.564	-372.632	44.746	-231.15	-151.319	-42.446	-210.081	-93.285	104.563	-32.204	-279.551	-207.716	-264.175	-297.835	-401.764	-206.477	-439.257	-385.836	-160.996	-167.435	-210.08	-264.174	10.134	-329.294	-78.639	-258.864	-385.835	-439.256	56.155	-372.631
Ras related C3 botulinum toxin substrate 1_S71	189.535	819.31	963.486	1363.46	1335.96	210.915	-55.998	366.359	22.493	84.479	1581.85	312.239	-48.161	-303.01	864.711	-3.978	508.134	51.486	-43.041	-130.205	176.577	-162.841	-221.137	-269.78	503.817	-44.838	1392.97	830	600.169	-24.496	346.444	1418.78	3175.84	2495.06	575.197	600.169	1581.85	2663.4	1932.36	2495.06	2441.72	1088.28	1804.21	2663.4	4586.07
Casein kinase 1, epsilon_S323	-246.961	-70.752	439.148	135.958	154.908	-143.366	-235.583	-190.915	62.958	-506.239	1150.08	382.155	-175.548	-56.617	-58.363	-273.823	356.134	293.254	-74.29	-102.612	-127.19	83.31	-194.275	-409.966	382.155	2.197	258.092	618.127	48.134	-111.88	26.232	44.746	728.134	877.746	68.655	138.056	664.162	672.437	664.162	491.042	1108.55	963.486	411.641	728.134	720.197
0	429.866	3518.59	2862.57	1130.47	-15.613	839.782	429.866	892.732	612.31	548.782	291.768	395.859	336.69	291.768	411.641	179.958	372.901	50.289	382.155	963.486	264.331	224.387	417.746	164.092	135.958	244.232	177.338	55	411.641	512.176	246.197	269.113	280.542	294.676	179.099	138.056	261.761	-7.303	219.641	26.232	151.923	23.458	230.486	102.113	138.056
0	352.38	728.134	203.366	330.93	553.775	728.134	586.423	391.296	516.782	445.57	259.359	629.599	222.387	503.817	415.042	221.493	797.768	325.613	624.021	711.451	249.725	204.218	290.19	114.07	491.042	417.746	204.218	235.718	475.782	687.641	284.401	516.782	624.021	60.789	737.746	198.021	139.549	237.486	520.873	172.634	370.521	330.93	281.732	131.937	334.81
Regulator of G protein signaling 7_S434	227.479	354.317	183.789	-87.217	82.162	102.627	99.754	-8.44	-115.632	-99.756	106.437	98.479	612.31	350.387	462.197	283.063	757.57	415.042	1335.96	89.986	696.063	757.57	228.352	932.549	839.782	963.486	711.451	797.768	995.486	1418.78	1197.25	629.599	808.838	1221.94	1088.28	932.549	1450.32	1130.47	766.296	288.641	235.718	366.359	892.732	680.648	979.127
Heterogeneous nuclear ribonucleoprotein D_S83	-138.624	548.782	127.697	149.725	40.894	-126.55	94.81	92.394	17.725	-243.913	-145.738	57.155	-72.427	219.641	-44.837	-45.932	-300.333	-47.018	-303.009	350.387	-175.547	-85.457	338.5	234.585	126.577	-152.047	-409.965	234.585	85.021	-25.661	-336.383	-135.51	13.387	-401.761	30.648	67.479	-307.985	-428.36	-58.361	-48.16	19.972	-70.751	-225.004	-86.039	-55.997
Tuberin_S939	-36.785	777.493	819.31	1130.47	1581.85	643.225	728.134	864.711	1450.32	1221.94	3706.37	3175.84	157.866	1519.33	2441.72	979.127	5068.22	2543.13	1932.36	1763.41	1197.25	1980.42	1029.14	1363.46	3942.34	1275.62	2862.57	3616.72	1932.36	1980.42	2441.72	1843.31	2663.4	3175.84	2862.57	932.549	4436.44	1843.31	2495.06	1980.42	2441.72	2023.45	3175.84	2382.7	2599.31
Retinoblastoma like 1_S964	1197.25	5214.23	6415.27	4304.27	1418.78	3830.29	6139.29	9974.95	6955.75	14604.8	2543.13	9228.84	5934.06	3830.29	8702.26	18537.1	4184.13	5751.74	5214.23	3088.68	4717.49	3616.72	21494.2	4184.13	6139.29	5560.6	6698.96	11508.5	3253.54	1843.31	9974.95	6415.27	2728.27	5751.74	7654.26	2330.05	2599.31	1884.42	5391.8	9974.95	2216.72	10774.7	3423.73	3706.37	12800.7
Heterogeneous nuclear ribonucleoprotein K_S284	131.937	1150.08	487	1243.36	44.746	932.549	892.732	1726.89	121.528	525.423	-31.702	61.873	516.782	25.761	586.423	1519.33	-1.735	194.592	240.845	123.338	69.282	11.697	711.451	-140.264	-61.629	-2.832	-19.529	14.965	-277.559	499.937	210.049	252.007	92.394	-147.357	104.563	85.021	-35.586	-86.038	-23.927	85.021	49.197	-39.299	31.261	10.634	72.204
Sam68_S58	-114.139	30.648	13.387	-219.876	-1.107	-83.708	-201.825	-311.16	-293.043	-36.784	-322.645	-146.559	-81.764	121.528	-37.965	368.38	-95.925	-78.638	-313.71	-39.298	-69.485	-262.299	-65.061	-103.251	71.035	19.43	-107.504	130.599	7.859	80.38	24.514	5.12	0.035	81.549	1.141	465.296	-140.262	82.162	48.683	-109.586	179.099	240.845	90.577	70.528	-235.582
Vitronectin_S397	1932.36	1884.42	918.141	1150.08	1130.47	1150.08	271.486	564.458	852.592	415.042	198.803	757.57	664.162	366.359	963.486	728.134	766.296	1305.78	458.239	1305.78	995.486	1069.65	559.063	426.951	265.331	320.423	344.577	309.176	656.803	482.824	462.197	559.063	720.197	548.782	787.746	606.106	451.718	415.042	332.746	569.268	520.873	310.789	436.535	346.444	525.423
0	1932.36	932.549	1392.97	687.641	1029.14	757.57	1392.97	629.599	2663.4	737.746	559.063	1108.55	495.387	1305.78	852.592	696.063	979.127	728.134	672.437	267.972	757.57	1088.28	612.31	406.296	580.38	482.824	468.887	310.789	918.141	629.599	475.782	300.035	230.486	185.528	426.951	271.486	398.317	147.254	240.845	436.535	612.31	433.486	439.148	475.782	433.486
Kell blood group protein_S63	1275.62	720.197	612.31	564.458	1275.62	1197.25	221.493	212.754	131.937	105.183	569.268	406.296	242.092	830	553.775	508.134	2274.43	877.746	766.296	342.444	918.141	932.549	569.268	-197.183	1150.08	797.768	1305.78	963.486	1305.78	932.549	1012.09	864.711	918.141	1243.36	1029.14	65.761	757.57	720.197	918.141	544.12	932.549	525.423	1221.94	1046.31	618.127
SPIB transcription factor_S146	687.641	-6.11	107.007	246.197	201.592	395.859	-93.946	195.465	384.268	270.261	191.275	232.458	384.268	28.535	23.458	-29.402	323.521	-258.863	63.599	-88.56	-74.894	448.718	12.873	97.768	204.218	-127.986	65.761	264.331	51.486	126.035	151.923	-82.96	-203.036	-156.811	-132.505	586.423	135.261	-187.943	35.31	131.937	-11.226	-34.526	-41.976	-273.821	-20.54
Synapsin II_S10	-163.772	273.007	1519.33	1197.25	711.451	301.592	233.542	529.852	1581.85	77.528	1519.33	3088.68	1549.22	2936.03	2728.27	1843.31	5391.8	2795.53	3616.72	1615.03	2795.53	3009.7	1726.89	932.549	3253.54	1305.78	2441.72	2495.06	2495.06	1763.41	2067.01	2067.01	3423.73	3942.34	3253.54	1335.96	4717.49	2168.39	2543.13	1484.68	1843.31	1029.14	3336.12	4586.07	2599.31
Ryanodine receptor 2_S2808	612.31	3706.37	3336.12	3336.12	3253.54	2599.31	2119.09	1150.08	2728.27	1884.42	3423.73	3942.34	2543.13	3616.72	2795.53	2795.53	4053.7	3175.84	3175.84	2599.31	3518.59	2663.4	1651.67	186.289	5068.22	1484.68	1615.03	5214.23	2728.27	1392.97	1150.08	2795.53	3830.29	4908.73	2330.05	1484.68	4908.73	2599.31	4304.27	2168.39	3423.73	1726.89	1549.22	1651.67	1305.78
0	213.782	-191.939	360.317	93.577	398.317	-74.893	307.556	-12.765	200.535	-17.763	94.183	196.254	-114.757	-155.2	-107.502	132.592	-10.102	-101.133	186.289	200.535	704.486	-122.061	218.648	334.81	-59.914	189.535	-12.357	-44.244	281.732	107.549	-28.288	55.592	94.183	15.458	-34.525	62.408	72.754	27.528	12.359	-22.174	136.768	108.958	-222.388	17.218	-7.917
Peroxisome proliferator activated receptor, gamma_S112	2599.31	5934.06	7654.26	5214.23	1243.36	4053.7	5214.23	7654.26	3616.72	9974.95	1450.32	4586.07	4184.13	3336.12	5068.22	11508.5	1763.41	4717.49	4304.27	4053.7	2495.06	3518.59	12800.7	3518.59	3088.68	3942.34	4053.7	6415.27	852.592	2382.7	7301.41	8166.32	1843.31	3175.84	4184.13	1763.41	1804.21	1980.42	2663.4	6955.75	1363.46	9228.84	1275.62	1763.41	11508.5
CD5_S483	393.648	-122.06	-43.652	3.486	143.648	-79.302	-101.132	219.641	166.423	1.141	-38.674	-67.587	103.873	48.683	-99.188	-147.355	-6.693	-206.475	66.852	18.93	52.092	13.387	-203.035	-63.94	120.148	-190.913	68.063	-183.93	-216.135	124.077	-179.97	-25.11	4.57	-38.673	-212.533	22.493	91.254	-53.037	-3.341	31.873	-22.173	7.387	69.838	-27.744	105.852
DAP12_Y91	115.225	177.338	-20.017	6.796	280.542	-58.859	-25.659	245.303	207.148	-71.244	170.176	256.768	57.155	-68.138	612.31	84.479	129.93	160.063	-70.75	-77.483	-63.349	115.225	-99.755	46.465	99.099	-283.908	255.641	73.824	-72.426	-100.458	-108.826	31.873	-67.586	-85.021	15.915	-238.266	28.535	26.232	55.592	-17.306	-57.15	181.549	-82.959	53.261	-239.524
TFII-I_Y398	-76.876	-54.791	-11.224	70.528	-195.194	41.43	56.655	207.148	411.641	-104.653	-30.018	267.972	-204.16	40.894	-129.419	-227.359	-142.585	-125.163	-108.231	300.035	-22.683	-16.753	117.303	219.641	225.451	-53.501	12.873	-133.234	-53.036	15.458	-250.363	-39.297	-30.594	-173.631	-246.959	-53.5	66.852	-70.113	-13.977	-22.682	-303.007	111.324	-7.3	81.549	-93.283
CD3 Delta_Y149	-13.39	132.592	-196.16	-172.823	-37.385	-9.036	-195.193	-61.627	-20.539	-18.907	-159.301	-50.627	-26.723	-8.439	-305.861	-140.943	39.155	-93.282	-25.109	16.535	192.085	-20.538	134.697	-372.627	89.986	49.69	175.789	11.697	-108.23	55	-22.172	28.535	-130.203	-227.358	12.359	-13.976	147.254	164.873	-303.006	-86.037	10.634	-89.213	24.077	-84.341	-95.922
SCAMP3_Y41	114.07	-16.19	30.648	-157.717	284.401	242.092	28.028	198.803	198.021	-178.084	25.176	-140.261	43.676	-311.159	150.373	-87.216	146.542	451.718	-74.891	30.204	140.789	-23.926	97.768	-35.026	-51.835	183.007	55.592	-57.149	37.472	-206.473	-87.215	76.303	-89.212	33.613	294.676	362.211	189.535	315.359	82.162	29.634	94.183	173.359	197.148	158.613	-11.822
Ribonucleotide reductase M2 subunit_S20	797.768	356.134	864.711	1726.89	433.486	1615.03	1581.85	830	1069.65	475.782	830	808.838	1726.89	2599.31	2023.45	1177.72	1069.65	2119.09	1884.42	672.437	1197.25	1519.33	442.655	2067.01	808.838	2023.45	757.57	2023.45	3088.68	2543.13	1305.78	1884.42	1932.36	1150.08	1884.42	1804.21	1651.67	1980.42	1450.32	2441.72	1804.21	1305.78	1335.96	2067.01	2862.57
Neurogranin_S36	10774.7	6415.27	16547.8	12800.7	12800.7	9228.84	11508.5	6698.96	12800.7	12800.7	11508.5	6698.96	8166.32	3706.37	4586.07	777.493	2936.03	3518.59	6698.96	2330.05	3616.72	6415.27	2067.01	7301.41	4586.07	6415.27	5751.74	8166.32	9974.95	5391.8	6955.75	4436.44	4304.27	14604.8	18537.1	10774.7	3942.34	12800.7	11508.5	11508.5	9974.95	4717.49	12800.7	14604.8	7301.41
Used for production/QC_	344.577	202.535	214.669	189.535	-43.651	17.725	-4.444	-132.503	-119.881	-190.912	78.092	-237.017	-15.073	-107.501	-63.938	-58.858	57.155	-44.833	-21.15	746.697	-84.34	-101.13	40.282	-213.774	-57.788	-144.865	-93.28	-97.274	-14.551	175.789	-12.763	-108.227	40.282	138.056	338.5	174.183	26.838	569.268	-80.578	20.5	53.261	-125.839	-0.628	28.028	-133.233
CD33_Y340	148.07	-213.773	-40.841	135.261	3.486	-93.279	43.085	151.148	6.796	-124.316	50.915	-23.292	36.937	41.43	-66.888	85.627	-7.916	56.155	61.387	261.761	-33.959	170.958	-151.317	159.324	-54.79	-88.556	-98.508	-103.249	100.345	-93.945	67.479	-191.936	-277.556	-13.389	-135.508	220.549	45.261	-109.584	-48.796	56.655	-67.584	33.077	-5.511	-8.437	306.042
H2AX histone_S140	-39.296	-207.715	-165.359	0.62	-140.942	-52.51	126.577	0.62	-30.016	231.5	35.31	138.824	83.852	66.31	-125.161	43.085	86.824	-21.149	29.197	-45.306	126.035	-1.733	-16.752	-41.975	-34.523	-54.789	100.972	-57.148	-58.856	-89.211	-113.452	37.472	108.197	55.592	45.852	174.183	5.12	210.915	-56.614	44.127	74.613	247.394	260.423	98.479	-33.958
TRKA_Y490	46.465	-104.651	-42.445	-114.138	90.577	-6.691	-89.959	40.894	-21.148	-162.838	-54.192	34.838	-27.214	3.486	41.923	65.232	141.521	-42.444	42.535	213.782	12.873	-11.222	78.092	-13.975	137.415	-158.611	-62.309	-205.382	-173.63	-67.583	-57.147	-182.823	11.697	29.634	172.634	-155.196	74.613	-45.929	-91.231	-58.36	107.549	-208.959	66.31	-64.425	-51.834
Colony stimulating factor 1 receptor_Y809	49.197	-15.612	-87.94	-81.761	-106.102	-12.353	-126.548	-189.896	-223.743	49.197	-24.491	10.634	-97.272	30.648	-85.02	-157.716	62.408	-147.351	-235.578	30.648	-153.653	33.613	-139.439	82.162	-95.92	-286.241	-50.01	-295.325	-71.942	-14.55	-87.213	35.93	-40.839	148.07	151.923	122.063	38.092	-194.272	129.93	-77.482	-297.83	-197.182	155.669	-53.499	-218.668
AKT3_T305	194.592	-32.201	72.204	-175.545	-193.116	-87.939	114.669	-134.705	-180.943	196.254	-18.326	-11.221	-212.529	18.93	-226.193	-30.593	-305.859	-190.91	-49.483	-17.304	30.204	-76.23	-17.762	-23.924	-14.549	-114.755	-73.666	-90.608	60.183	51.486	-141.785	-165.356	-7.915	114.07	42.535	-81.241	-155.195	-199.349	-216.132	-102.608	-9.035	-45.305	5.12	-116.234	-246.958
Lck_Y192	-361.789	-184.907	-53.031	-158.61	-127.188	-316.687	-125.837	-59.911	-7.297	20.986	-255.111	169.437	-43.037	-106.769	-199.348	384.268	-212.528	-60.505	-6.69	-127.187	-10.693	-47.623	-12.762	-137.857	-250.358	-93.278	-77.481	-227.353	36.937	30.204	7.387	9.563	-148.918	25.176	-264.172	58.993	-393.086	-197.181	-239.521	48.683	67.479	252.007	-106.768	-251.933	-212.527
Bone marrow kinase BMX_Y40	110.852	83.852	-41.351	229.303	266.613	332.746	189.535	220.549	99.099	244.232	264.331	225.451	99.099	-52.509	137.415	372.901	-83.706	-54.787	-55.363	143.648	309.176	400.908	52.092	150.373	243.204	224.387	393.648	348.437	612.31	237.486	131.937	323.521	38.704	179.958	170.958	-219.875	301.592	145.169	104.563	-161.914	382.155	48.134	315.359	300.035	56.655
Potassium voltage gated channel subfamily A member 2_Y415	273.972	1980.42	1108.55	164.092	362.211	127.077	28.535	205.289	31.261	137.415	79.296	103.873	68.063	254.345	-85.453	315.359	26.232	-63.937	94.183	131.246	38.092	-125.157	178.162	346.444	115.915	131.246	136.768	364.239	218.648	-17.303	134.697	-78.631	225.451	-234.185	255.641	-116.233	75.711	104.563	-78.05	175.789	115.225	124.669	47.577	37.472	92.394
c-Fos_S362	212.754	375.021	132.592	118.056	906.62	232.458	-60.504	400.908	-229.759	43.085	-35.025	105.852	220.549	-4.443	175.063	433.486	-149.809	98.479	107.007	-40.837	-121.319	-2.83	236.613	-28.863	64.155	-11.821	284.401	-90.606	-29.4	35.31	209.204	190.366	40.894	-54.19	276.486	224.387	56.155	-86.628	-68.136	43.085	1.141	217.627	436.535	24.514	415.042
MAPK8 interacting protein 1_T284	-55.99	-99.185	119.465	56.155	98.479	237.486	316.986	224.387	5.12	102.113	-205.38	34.183	575.197	-158.608	77.528	107.549	-41.974	78.648	-188.927	70.528	-34.522	-29.399	-27.213	503.817	17.725	6.796	-63.348	81.035	124.669	108.958	131.937	304.465	37.472	13.387	21.493	85.021	-99.184	102.113	5.669	177.338	107.007	227.479	-88.555	-215.015	83.31
Cyclin dependent kinase 2_T160	210.049	-211.366	27.528	-61.625	89.986	18.331	-101.128	160.063	132.592	53.831	-76.229	-32.759	-182.82	10.134	-71.241	-0.627	205.289	-104.079	160.063	-182.819	58.373	86.824	28.535	152.641	-21.147	36.387	-37.382	167.803	19.972	-74.287	226.401	153.352	14.549	-303.001	323.521	118.056	-60.503	27.528	-83.705	223.352	-62.789	26.838	77.528	76.303	100.972
CD19_Y508	52.641	-101.968	-0.626	57.754	185.528	-188.926	8.493	-23.289	256.768	78.648	312.239	169.437	166.423	100.345	136.768	-162.834	23.014	-85.452	280.542	151.923	-82.957	14.549	-2.829	180.789	-31.699	-267.755	93.577	-31.148	68.655	223.352	-40.836	102.627	-117.705	36.387	-25.656	454.775	28.028	195.465	194.592	58.373	160.063	182.296	-55.989	-6.689	24.077
C/EBP alpha_T229	63.599	575.197	426.951	586.423	176.577	918.141	1651.67	1177.72	262.901	2216.72	106.437	575.197	1088.28	228.352	403.352	3942.34	167.092	372.901	454.775	179.099	138.056	49.197	1108.55	436.535	293.254	318.585	160.063	624.021	-66.236	213.782	680.648	852.592	255.641	384.268	235.718	-71.941	192.831	192.085	445.57	819.31	1.141	1651.67	195.465	208.239	606.106
Opioid receptor mu 1_T182	19.972	100.345	-45.301	19.972	119.465	-275.712	-245.26	-62.306	-42.443	-311.157	-86.034	-228.477	24.514	-20.536	-49.482	-161.91	142.908	50.915	-67.58	142.155	137.415	-13.387	-87.211	-190.909	325.613	54.408	167.092	-77.48	-79.875	14.549	-30.592	-12.76	117.303	24.514	-93.277	-36.782	-71.94	-11.219	10.634	-61.624	39.697	-83.704	78.648	-25.655	106.437
HSP 90A_T7	59.542	118.056	207.148	191.275	248.599	-0.623	197.148	-134.702	19.43	6.239	135.261	19.972	60.789	624.021	99.754	7.859	559.063	-113.45	-41.349	48.683	-213.772	-32.197	26.838	377.296	-20.535	-79.3	-122.055	-117.037	6.239	-51.832	-147.349	-9.529	-9.528	-19.526	19.972	808.838	350.387	48.683	131.246	138.056	-71.939	-19.525	-79.874	-204.156	-3.975
RACK1_Y228	55	-165.354	-10.095	-140.256	144.408	106.437	7.859	-55.362	-47.013	-66.887	51.486	54.408	31.873	-113.449	-92.604	-108.821	-101.966	520.873	-152.045	-115.63	12.873	-71.239	-168.341	127.077	130.599	5.12	54.408	4.028	-172.82	49.197	-134.701	27.528	82.725	-35.023	93.028	11.697	187.225	232.458	-207.713	-35.58	31.873	168.676	-156.807	-146.554	-238.262
OCT binding factor 1_S184	475.782	2.197	-122.854	8.493	-161.908	115.225	148.07	15.915	128.472	-26.72	232.458	131.246	114.669	119.465	-28.862	157.866	112.155	-180.94	121.528	154.092	-46.504	79.296	20.986	-152.044	-30.59	59.542	-11.218	18.331	95.521	36.387	64.155	205.289	57.754	110.239	122.718	-53.029	-70.748	15.458	-41.973	-68.827	24.077	89.472	178.162	-104.65	-157.711
Phosphorylase kinase, muscle, alpha-1 subunit_S1018	1012.09	852.592	160.063	10.134	30.204	27.528	-21.146	19.43	3.486	52.092	57.754	-37.378	88.683	94.81	118.782	2.859	185.528	64.669	133.951	199.669	193.697	209.204	-163.767	19.972	-114.753	-73.66	-172.819	-117.703	78.648	159.324	-43.649	108.958	301.592	-16.748	164.092	-55.361	48.683	-39.294	26.232	-228.475	215.542	-47.618	267.972	69.838	13.972
Galanin_S117	188.732	183.789	-78.049	151.923	4.57	-66.886	43.085	-4.929	78.092	-1.729	14.549	-106.766	-39.293	235.718	-153.65	4.028	184.627	-265.923	-297.828	-45.926	164.873	186.289	-19.524	108.197	56.155	-118.385	-50.625	-41.348	-1.728	-235.576	-4.441	-63.935	-66.235	-204.154	-102.604	777.493	161.69	115.225	160.993	179.099	140.218	73.824	-78.048	36.387	-240.918
Hsp90 co-chaperone Cdc37_S13	-111.875	164.092	142.908	118.056	124.077	-149.808	17.218	175.063	-29.398	210.049	217.627	173.359	-79.298	179.958	342.444	112.155	7.387	193.697	211.824	242.092	219.641	177.338	201.592	436.535	141.521	175.789	-206.471	-19.523	-9.527	199.669	-85.018	-39.292	60.789	-0.621	56.155	152.641	235.718	-37.962	76.951	80.38	132.592	-12.351	11.106	25.761	87.493
Upstream binding factor_T201	128.472	147.254	233.542	157.866	291.768	391.296	252.007	273.007	20.5	586.423	183.789	231.5	62.408	38.092	65.232	830	114.669	210.915	-76.227	167.803	-64.423	132.592	197.148	142.908	81.549	29.197	124.669	142.908	20.5	50.289	309.176	458.239	-188.923	217.627	-108.82	195.465	234.585	150.373	236.613	208.239	-141.782	503.817	26.838	-44.831	110.239
RPA2_T21	301.592	99.754	-267.753	-197.177	329.169	-16.188	-168.339	117.303	-206.469	109.535	-143.362	-125.154	-111.118	30.204	83.852	-110.327	-216.131	-107.498	-31.697	-201.82	115.225	-21.683	-43.036	151.923	157.866	-70.747	129.93	93.028	-127.98	82.725	-26.308	-21.145	65.232	77.528	-39.779	130.599	-123.534	-106.101	-42.44	-151.312	11.106	38.704	-184.903	-18.325	-81.236
Presenilin 1_T354	42.535	23.458	-89.955	-33.415	-63.933	229.303	38.092	-86.626	-54.784	97.768	-210.073	-8.435	-36.171	68.655	-260.47	-189.894	-83.702	-84.335	-31.142	-130.855	-347.05	310.789	38.704	-57.785	-20.531	-122.853	-256.96	50.915	-116.23	-113.447	-82.953	-83.701	76.303	-49.481	-39.291	-175.543	128.472	-49.48	-65.672	-4.928	-52.507	-303	-37.375	26.838	69.838
Bruton's tyrosine kinase_Y223	-23.918	102.113	-322.635	91.254	-5.51	-9.525	-82.951	-76.872	93.028	-187.939	53.831	-58.854	2.859	-243.907	-27.743	-71.238	132.592	-20.53	285.923	128.472	167.092	146.542	-88.552	-160.18	9.035	18.93	26.232	-95.919	125.303	-27.742	-225.001	-70.11	47.577	194.592	121.528	82.162	50.915	105.852	-122.852	29.197	-201.819	-35.578	88.035	114.669	-56.608
Serum/glucocorticoid regulated kinase 2_T253	235.718	379.732	22.493	244.232	39.697	-219.874	301.592	516.782	111.324	-22.679	91.254	193.697	-99.182	56.155	-90.604	395.859	63.599	53.261	12.359	-1.727	-121.317	123.338	-85.016	209.204	160.063	13.387	94.183	-143.36	-62.788	68.063	93.577	-75.567	-97.268	27.528	13.387	-33.414	70.528	-99.751	148.07	230.486	307.556	100.972	39.155	54.408	39.697
Quinoid dihydropteridine reductase_S223	-147.945	19.972	366.359	81.549	135.261	-200.514	-79.297	-85.45	109.535	29.634	228.352	31.261	109.535	-10.094	243.204	-68.135	304.465	21.493	6.239	544.12	-106.765	131.937	354.317	-54.189	102.113	53.831	210.049	636.817	362.211	-33.413	155.669	214.669	284.401	342.444	458.239	172.634	384.268	233.542	307.556	248.599	-7.911	213.782	336.69	356.134	211.824
Histone 1, H1a_T4	72.754	-53.496	-17.299	-56.607	213.782	-40.321	230.486	-197.176	135.261	51.486	-70.109	-24.488	23.014	8.493	35.93	-302.997	-228.47	-110.326	148.88	-48.155	79.296	-28.86	284.401	165.556	-37.374	-160.991	-57.784	-62.787	95.521	-42.438	-127.979	-130.854	-76.871	91.254	122.063	73.282	4.028	-134.699	-34.52	-93.942	-58.851	-41.347	-188.919	-167.43	40.894
DAB1_S491	-133.937	87.493	26.838	-206.468	91.254	57.754	-100.454	119.465	-172.817	-2.828	281.732	-228.469	-20.529	31.261	-124.311	-113.444	85.021	103.303	-66.234	271.486	-21.144	-91.871	2023.45	-17.298	53.831	131.246	4.57	246.197	-50.007	-95.252	-89.209	-6.684	368.38	420.887	-59.909	148.88	133.951	529.852	135.958	93.028	3.486	170.176	411.641	181.549	188.732
IKK alpha_S176	287.239	-27.212	167.092	303.028	74.613	112.155	315.359	134.697	254.345	-40.32	264.331	280.542	114.07	143.648	-116.229	-59.908	25.761	12.873	304.465	137.415	22.493	127.697	115.915	122.063	174.183	-29.397	56.655	24.514	47.577	-93.272	-31.696	57.155	-18.324	68.655	-137.854	-104.078	184.627	140.218	47.077	5.12	100.345	236.613	67.479	-19.521	31.873
TFII-I_S668	-39.29	218.648	600.169	195.465	963.486	212.754	451.718	87.493	1392.97	2599.31	979.127	482.824	-73.001	-26.716	340.465	503.817	-47.01	273.007	216.641	83.852	118.056	58.993	487	-7.295	728.134	382.155	819.31	766.296	499.937	360.317	1581.85	704.486	520.873	592.746	746.697	356.134	569.268	1108.55	1484.68	1243.36	711.451	1450.32	649.183	1088.28	1046.31
Carcinoembryonic antigen-related cell adhesion molecule 1_Y493	126.577	-85.449	-53.495	-14.547	-114.751	-114.75	-6.103	97.768	-60.501	88.683	193.697	-207.71	-29.396	21.493	-1.102	322.12	-117.035	-109.582	63.599	-160.99	119.465	-104.648	-28.285	-110.324	-78.628	-71.938	-319.666	62.408	34.183	97.155	-20.015	-118.382	-167.429	-17.757	190.366	-45.924	-9.524	139.549	-11.819	-146.552	111.324	-47.616	-111.872	-74.888	-88.55
EIF3S5_S46	-63.932	-25.652	-80.57	60.183	-36.78	-62.305	-37.961	117.303	-41.967	-43.034	104.563	25.176	-54.783	78.092	61.387	-106.099	231.5	113.472	12.359	-3.971	-33.412	13.972	-150.602	-297.826	184.627	-255.105	31.261	-174.534	-15.61	137.415	22.493	20.986	-106.098	-216.129	-228.468	120.852	-154.459	-204.151	-222.381	-17.297	56.155	-62.786	-7.294	-13.385	-93.271
MAX protein_S142	482.824	-36.779	-119.878	219.641	-235.572	249.725	-129.412	288.641	-54.188	151.148	86.19	96.07	210.049	-153.649	-99.181	-171.143	-32.196	-120.557	-140.938	-41.966	133.31	491.042	-27.74	162.5	188.732	48.134	8.493	-20.528	-24.487	-86.032	-111.115	-85.015	69.282	14.965	-39.289	154.092	-125.152	37.472	133.31	17.725	173.359	-123.529	14.965	50.915	-86.031
0	592.746	445.57	231.5	687.641	525.423	153.352	1726.89	264.331	777.493	503.817	499.937	2495.06	-44.827	368.38	284.401	256.768	592.746	166.423	329.169	58.993	215.542	569.268	225.451	1804.21	472.62	379.732	348.437	377.296	454.775	612.31	315.359	336.69	499.937	436.535	398.317	877.746	393.648	248.599	318.585	411.641	737.746	290.19	711.451	503.817	479.085
Lamin A/C_S22	145.169	830	1069.65	442.655	58.993	946.725	538.796	1581.85	139.549	2495.06	672.437	553.775	491.042	277.761	586.423	1932.36	250.93	375.021	468.887	1150.08	277.761	221.493	1150.08	113.472	711.451	946.725	711.451	388.951	205.289	442.655	1763.41	808.838	291.768	462.197	226.401	189.535	217.627	411.641	342.444	1363.46	249.725	1763.41	529.852	672.437	1275.62
dUTP pyrophosphatase_S99	-166.402	228.352	175.789	92.394	232.458	162.5	-62.785	33.077	7.859	-4.926	81.035	-85.447	186.289	84.479	193.697	48.683	55	176.577	-83.699	145.866	-68.134	-25.105	209.204	158.613	75.218	112.155	202.535	242.092	-47.009	28.028	183.007	93.577	25.761	259.359	158.613	88.035	121.528	93.577	315.359	8.493	142.155	28.535	-77.476	48.683	38.092
p47-phox_S348	167.803	391.296	232.458	102.113	-170.144	58.373	318.585	529.852	87.493	479.085	90.577	362.211	114.669	114.669	15.915	479.085	35.31	-65.669	65.761	338.5	205.289	50.915	479.085	140.218	218.648	-79.871	157.106	-5.507	148.07	-87.209	342.444	180.789	-15.609	115.225	-30.008	-37.372	74.613	-20.525	-83.698	79.775	-128.714	534.085	5.669	49.69	67.479
Desmoplakin_S2849	-204.15	91.254	25.176	-123.527	-199.341	-122.849	23.014	-83.697	72.754	-157.709	19.43	21.493	-248.645	112.739	-11.818	-89.208	-18.322	-228.467	64.155	189.535	-167.428	-179.006	-2.274	-73.654	7.387	91.254	-122.848	95.521	67.479	-115.625	99.754	-113.441	66.852	96.606	54.408	97.768	124.669	-128.713	70.528	-165.352	-3.332	91.782	-91.865	29.634	201.592
Solute carrier family 9, isoform A3, regulatory factor 1_S290	-54.187	-10.091	0.62	-52.506	52.641	271.486	13.387	65.232	-48.793	-83.696	89.986	296.07	32.486	127.077	31.261	116.563	111.324	-53.028	16.535	-43.033	-136.302	236.613	140.789	117.303	145.169	92.394	-40.833	-93.94	11.697	89.472	-45.298	18.93	11.697	-27.211	-147.345	7.387	-28.284	224.387	-95.917	71.676	-97.927	-170.142	126.035	-129.41	187.225
Retinoblastoma like 2_S1068	31.873	18.93	36.387	17.725	83.852	238.556	86.824	50.289	-11.217	50.915	168.676	-9.523	1.655	-62.781	96.07	146.542	-59.329	28.028	24.514	132.592	122.063	-35.021	309.176	133.951	239.711	65.761	114.07	-20.014	-42.437	354.317	212.754	315.359	298.831	104.563	-69.482	112.739	-48.792	129.239	182.296	-158.605	366.359	307.556	81.549	7.387	-86.028
TCFL1_S132	-48.154	-171.929	-44.826	-139.437	254.345	-106.097	-148.913	-120.556	-115.624	-43.032	-144.125	-196.154	-33.954	366.359	-62.78	-3.33	183.007	-127.185	-157.708	37.472	-169.145	175.789	-186.951	-117.034	-179.964	56.155	-234.182	-2.827	2.197	-63.93	-53.027	129.239	149.725	-11.216	5.12	221.493	-54.778	56.655	86.19	-35.019	-18.904	-207.709	103.873	-47.006	10.134
Brain sodium channel 2_S525	66.31	50.915	140.789	348.437	629.599	124.669	145.169	112.739	301.592	23.014	66.31	6.796	49.69	183.789	271.486	-223.738	-11.215	94.81	-148.912	-36.17	185.528	52.092	44.127	233.542	208.239	244.232	202.535	135.958	-38.665	411.641	65.761	-37.96	234.585	-1.725	-82.948	243.204	131.937	256.768	216.641	260.423	368.38	107.007	260.423	171.81	215.542
Annexin II_S25	79.296	79.775	170.176	219.641	140.789	294.676	384.268	64.155	166.423	306.042	720.197	516.782	211.824	-189.892	354.317	379.732	436.535	157.106	516.782	808.838	520.873	672.437	177.338	600.169	995.486	47.577	512.176	154.092	329.169	516.782	338.5	306.042	516.782	932.549	711.451	-88.549	491.042	94.183	377.296	375.021	258.092	297.401	548.782	656.803	429.866
STAT1_S727	309.176	202.535	115.915	352.38	403.352	200.535	512.176	25.176	227.479	423.789	107.549	672.437	332.746	133.31	2.859	512.176	227.479	66.852	44.127	204.218	275.085	491.042	495.387	155.669	475.782	325.613	97.155	169.437	184.627	43.085	307.556	203.366	-136.301	-20.524	48.134	307.556	77.528	188.732	285.923	12.359	63.599	334.81	-16.744	66.31	148.88
0	423.789	275.085	191.275	239.711	313.88	150.373	53.261	277.761	534.085	152.641	79.775	377.296	74.613	-185.962	-78.627	32.486	179.958	100.345	400.908	217.627	315.359	1392.97	245.303	306.042	325.613	41.923	111.324	50.289	236.613	340.465	122.063	85.627	68.655	-97.265	-72.423	262.901	110.239	-9.032	43.085	-97.925	-21.677	53.261	-7.91	112.739	9.563
Cyclin dependent kinase 5_S159	155.669	34.838	103.873	115.225	-39.288	31.261	97.768	99.099	157.866	-55.358	145.169	-30.007	-151.308	179.958	167.092	-23.915	-4.924	232.458	199.669	276.486	247.394	262.901	279.007	310.789	123.338	76.303	-125.833	-33.408	84.479	-143.357	-18.902	-56.602	219.641	33.077	-14.544	74.613	-139.435	14.965	34.838	-31.692	28.028	3.486	-34.519	-92.599	-66.229
Phosphodiesterase 7A cAMP-specific high-affinity_S58	307.556	276.486	184.627	-184.897	-275.707	-24.485	65.761	-137.851	-36.778	284.401	148.07	293.254	-119.876	-43.646	-101.964	44.127	-180.935	13.972	107.549	313.88	206.204	-82.407	42.535	41.923	60.183	-125.149	79.296	72.754	198.803	-45.296	-33.953	-70.107	-22.169	-105.262	106.437	2543.13	482.824	187.993	50.915	72.204	48.134	170.958	-11.816	59.542	-7.292
RPA2_S23	264.331	135.958	219.641	216.641	249.725	36.937	400.908	391.296	72.204	84.479	491.042	411.641	-18.901	135.958	112.155	243.204	-59.905	58.373	122.063	96.07	64.155	121.528	525.423	25.761	230.486	221.493	80.38	103.303	298.831	140.789	360.317	288.641	-65.666	-27.21	159.324	279.007	13.387	82.162	265.331	296.07	140.789	49.69	219.641	254.345	74.613
Coagulation Factor III_S285	34.183	51.486	262.901	110.852	-23.287	12.873	296.07	132.592	288.641	247.394	193.697	8.493	121.528	178.162	9.563	297.401	297.401	-10.689	202.535	223.352	370.521	187.225	242.092	-105.261	103.303	350.387	154.092	78.092	270.261	233.542	163.38	51.486	238.556	166.423	310.789	217.627	33.077	99.754	144.408	196.254	-26.713	183.007	105.852	0.62	246.197
Nuclear Factor Of Activated T Cells,Calcineurin-Dependent 1_S294	-23.913	58.993	-132.493	-12.349	115.225	82.725	45.261	13.972	-77.473	12.359	158.613	177.338	164.092	-12.348	-31.14	74.613	64.669	39.697	-38.664	71.676	-142.578	209.204	122.718	89.472	277.761	71.035	109.535	-151.305	7.387	106.437	169.437	115.225	-106.761	-6.682	118.056	60.183	66.31	110.852	-15.605	-33.951	188.732	-63.928	-65.665	15.915	1.141
Presenilin 1_S357	70.528	-5.505	-44.825	-221.127	-40.319	158.613	48.683	-178.08	131.937	135.958	-51.829	-178.079	167.803	96.606	184.627	-78.043	15.915	87.493	-13.967	-87.932	9.563	-97.922	26.838	-115.622	108.958	40.282	3.486	34.838	-176.358	122.718	-2.826	-43.645	15.915	82.725	-151.304	65.232	-107.494	-125.148	159.324	-130.852	211.824	-226.186	-15.066	145.169	53.261
Opioid receptor mu 1_S268	2216.72	1197.25	711.451	1177.72	1177.72	544.12	1418.78	711.451	284.401	830	495.387	364.239	1843.31	1843.31	1305.78	1392.97	2795.53	2216.72	1695.88	125.303	995.486	2795.53	629.599	5068.22	3616.72	3616.72	4717.49	3423.73	3175.84	3942.34	2119.09	2728.27	2067.01	2382.7	3253.54	3518.59	3706.37	3423.73	2862.57	4184.13	3423.73	3942.34	3423.73	2936.03	1843.31
Protein kinase C delta_S645	162.5	177.338	148.88	215.542	575.197	403.352	580.38	342.444	462.197	830	293.254	495.387	325.613	75.711	244.232	364.239	97.768	777.493	672.437	624.021	198.021	600.169	135.261	304.465	442.655	364.239	346.444	214.669	377.296	327.528	118.056	398.317	433.486	277.761	170.958	271.486	132.592	290.19	356.134	316.986	253.275	110.239	391.296	350.387	70.528
LKB1_S424	808.838	787.746	2495.06	2936.03	3830.29	3706.37	3518.59	2441.72	3336.12	3336.12	3088.68	2936.03	2795.53	2862.57	2599.31	2441.72	4436.44	3088.68	2795.53	2599.31	1088.28	3336.12	3009.7	259.359	1980.42	1695.88	2216.72	1450.32	2168.39	2599.31	2023.45	3088.68	2495.06	2441.72	1275.62	1418.78	2274.43	3009.7	2862.57	3175.84	2936.03	2728.27	2543.13	2936.03	1804.21
0	-213.766	221.493	-26.712	291.768	10.134	18.93	-74.885	-235.569	-3.97	126.577	164.873	207.148	66.852	170.176	78.092	96.606	-79.291	62.408	60.789	120.148	-20.522	81.035	-127.183	115.225	38.092	-85.446	118.056	-62.779	290.19	-19.515	127.077	-61.618	91.254	-83.692	-18.9	60.789	165.556	25.761	149.725	52.641	79.775	9.563	12.359	42.535	-45.919
Leukemia inhibitory factor receptor, alpha_S1044	612.31	350.387	728.134	629.599	79.296	415.042	906.62	830	235.718	1305.78	96.606	664.162	672.437	-67.574	318.585	2274.43	86.19	226.401	512.176	192.085	303.028	366.359	1418.78	183.007	624.021	636.817	728.134	243.204	-93.266	327.528	787.746	448.718	216.641	201.592	51.486	2.859	3.486	213.782	115.915	393.648	-113.437	479.085	126.577	105.852	203.366
STAT5A_Y694	-28.283	-101.123	71.676	-60.499	-157.706	-48.791	-11.814	45.261	-234.181	-31.69	-30.006	74.613	-115.62	-122.846	101.563	30.648	91.782	219.641	-93.937	-92.597	-47.005	-156.03	-193.107	76.951	-180.934	132.592	94.81	-201.816	51.486	27.528	18.331	50.915	-16.74	-165.35	-79.868	-40.318	-114.133	-131.555	-258.855	-53.024	-150.6	48.683	1.655	-180.933	-91.226
c-Src_Y419	60.789	-43.031	206.204	261.761	66.31	213.782	-107.493	-163.764	118.056	146.542	-40.832	82.162	12.359	-2.825	-245.252	-142.576	128.472	97.155	-71.936	-91.863	-156.802	-123.524	-1.724	-26.711	2.859	55.592	-158.603	-65.663	-188.916	-60.498	-121.313	-17.296	-129.408	-95.913	-21.143	-139.433	-188.915	-238.255	-393.075	-59.327	-226.185	-141.774	-113.436	-29.393	-234.178
FAK_Y925	78.648	-30.585	-94.609	-33.95	94.81	-147.942	-124.31	-13.384	-95.912	74.613	-12.759	2.859	-36.169	-39.287	-55.987	35.93	-47.614	-196.149	50.289	25.176	-207.708	13.387	-76.223	141.521	82.162	39.155	-256.957	-175.537	-158.602	-44.823	-7.291	-23.912	-104.077	-219.871	-393.074	77.528	-204.148	-125.147	516.782	-55.357	26.232	-246.948	-161.906	-157.705	41.923
DAB1_Y220	400.908	53.831	-133.934	-70.743	69.282	150.373	91.782	-30.584	-76.222	12.359	-99.747	35.93	-237.009	-152.823	-110.318	-85.011	26.838	-91.225	-32.193	56.655	31.261	285.923	-200.51	-89.203	46.465	-59.326	59.542	-130.851	-39.774	-111.867	-94.607	34.183	12.873	-157.704	-63.343	-30.583	137.415	-153.647	-205.372	-191.925	-54.185	-30.582	60.789	-78.623	-97.263
Eukaryotic translation initiation factor 4E_S209	94.81	-127.182	13.972	193.697	-111.113	-76.868	15.915	78.092	-87.206	-160.987	-125.83	44.127	-95.911	227.479	102.113	-161.905	-20.521	-78.04	-103.244	198.021	-111.866	-117.031	-243.901	52.092	-25.101	-18.32	-68.824	-94.606	-51.828	25.761	-149.8	17.725	47.077	-15.604	-72.421	15.458	139.549	106.437	9.563	95.521	45.261	-3.969	68.063	99.099	59.542
CD152_Y201	44.746	-21.675	19.972	1.655	340.465	2.859	-211.358	-92.596	10.134	-78.038	136.768	-212.518	96.606	135.958	-61.083	-37.959	-99.746	-24.484	-114.747	-114.746	145.169	-108.817	50.289	-229.754	-82.405	83.31	-91.862	-250.351	-20.009	-130.85	-69.479	89.986	-136.297	-29.392	-26.71	50.289	-81.231	728.134	-144.12	-117.03	-145.73	-36.168	-47.004	312.239	-11.212
PCTAIRE protein kinase 1_S12	71.676	-150.598	97.155	-146.548	129.93	9.035	115.225	-20.008	218.648	-134.696	-25.1	-148.908	-101.961	-139.431	-69.478	6.796	57.155	50.289	-45.293	-102.597	-31.689	-35.576	-101.122	195.465	-7.908	172.634	135.958	117.303	-194.266	-132.49	-151.303	95.521	76.951	131.937	47.577	216.641	-123.523	80.38	-58.352	259.359	-154.454	18.331	-41.964	-29.391	-31.688
Used for production/QC_	-3.968	296.07	-36.775	-258.854	36.387	-107.49	39.155	24.514	-113.435	147.254	61.387	-243.9	-23.911	-40.317	-193.104	-74.882	89.986	184.627	-150.597	-175.536	-193.103	-3.966	-142.574	208.239	-136.296	15.458	-81.229	52.092	-115.618	-130.194	101.563	-129.406	17.725	163.38	83.31	-18.898	-154.453	-57.143	6.239	6.239	-39.772	-125.146	167.092	64.155	-94.603
SLP 76_Y423	-136.295	189.535	111.324	109.535	-44.822	-7.907	45.852	-53.492	180.789	69.838	4.028	534.085	5.669	129.239	108.197	-111.112	45.261	142.908	-35.015	-92.595	145.866	85.021	-68.822	284.401	83.31	-72.995	-11.21	82.162	-62.3	71.676	-45.916	-17.753	-269.771	-39.286	-199.337	135.958	-103.243	6.239	20.5	39.155	-39.285	37.472	192.831	109.535	-44.821
Vanilloid receptor like channel 2_Y253	169.437	41.43	-83.689	-34.516	57.754	-88.547	-260.466	-58.849	-218.658	-161.903	82.725	-155.19	35.93	40.282	206.204	7.387	169.437	-72.419	214.669	-105.26	-25.099	56.655	-51.191	-127.179	23.014	-88.546	183.789	280.542	329.169	-107.489	112.155	201.592	-11.208	125.303	176.577	-0.617	16.535	-133.227	218.648	-56.599	-16.186	12.873	266.613	91.254	-128.708
Discoidin domain receptor_Y513	66.852	34.838	-193.102	89.472	-286.235	25.176	83.31	-41.343	-87.93	-89.951	246.197	43.085	70.528	429.866	140.789	107.007	-17.295	135.261	66.31	360.317	89.472	21.493	-119.114	-34.515	-15.064	-37.958	105.183	-146.547	-19.51	-112.597	-20.519	-63.342	14.549	-42.434	14.965	47.577	30.648	122.063	16.535	-168.322	-61.616	-162.823	223.352	71.035	91.254
TEK receptor tyrosine kinase_Y992	125.303	127.697	107.549	175.789	7.859	-20.006	32.486	-33.407	-128.707	121.528	90.577	118.782	538.796	482.824	487	503.817	819.31	606.106	643.225	757.57	258.092	720.197	636.817	1763.41	1484.68	1197.25	569.268	417.746	1221.94	906.62	592.746	559.063	711.451	711.451	1012.09	2543.13	932.549	1069.65	1243.36	1197.25	1243.36	592.746	520.873	433.486	307.556
Erythrocyte membrane protein band 41_Y660	-160.985	2.197	60.183	-70.106	-17.752	164.873	-43.029	164.873	62.408	-68.821	98.479	-1.723	148.88	52.641	22.493	114.07	6.239	-30.005	-112.596	-20.518	-212.516	-28.28	-208.955	83.852	-94.602	-59.325	-5.503	152.641	132.592	290.19	-85.445	-156.029	-3.965	-48.788	-104.646	202.535	-125.828	-93.263	-84.329	-112.594	313.88	-30.004	-74.28	-81.753	-21.672
Oncoprotein Mdm2_Y394	72.204	-171.928	90.577	96.606	-143.356	-51.19	142.155	69.282	2.197	2.859	9.563	72.754	-96.596	39.155	9.563	23.014	148.07	143.648	-99.178	-28.856	181.549	-178.073	-239.518	72.754	-160.984	97.768	6.796	-150.595	76.951	65.232	-19.509	67.479	-19.508	-155.187	32.486	8.493	-23.285	40.894	35.31	132.592	218.648	-221.121	78.092	186.289	-105.259
Lamin A/C_S525	-11.813	82.162	-18.319	15.915	304.465	4.028	111.324	-114.131	-2.27	52.641	-111.862	0.62	96.07	88.035	88.683	-59.324	-96.595	108.197	-9.028	9.563	-3.329	10.134	136.768	85.627	-48.151	2.197	-186.946	-130.847	-41.962	-5.501	-120.551	-190.902	140.218	9.563	-4.917	14.549	19.43	-170.138	131.937	-119.113	262.901	115.915	76.303	15.915	45.852
EphB3_Y614	-6.1	-72.993	76.951	-117.027	269.113	-144.853	248.599	-48.15	-58.351	124.077	-351.996	439.148	154.092	-112.593	-207.703	-118.377	-134.695	67.479	-9.52	-138.62	-50.003	-27.737	-218.657	325.613	-151.302	-15.603	165.556	17.725	-144.117	150.373	49.197	-3.964	-36.772	11.106	121.528	-32.191	-61.078	182.296	62.408	-101.121	83.31	-32.19	198.021	-96.593	-256.953
Cyclin-dependent kinase inhibitor 1B_T187	-25.646	285.923	-141.773	-67.57	-106.758	78.092	236.613	10.634	30.204	-71.234	-97.917	-69.477	24.514	-87.204	91.254	-20.005	-6.679	23.458	-1.096	96.606	-63.341	-42.432	93.577	149.725	200.535	154.092	-25.097	-74.278	231.5	45.261	35.31	137.415	-126.537	-57.781	47.077	113.472	109.535	-95.907	91.782	-55.985	-144.114	-47	-106.094	-128.705	-255.098
Protein tyrosine phosphatase nonreceptor 7_T105	-36.771	140.789	-232.548	55	-148.905	14.965	154.092	49.69	249.725	47.577	-58.847	76.303	433.486	-55.984	22.493	128.472	179.099	-117.691	106.437	142.908	294.676	-91.223	-27.736	105.852	-66.224	98.479	45.852	-125.144	71.676	131.246	203.366	-41.342	24.514	20.5	-204.147	61.387	131.246	29.197	-22.675	126.577	-69.476	8.493	133.951	-152.818	49.69
Tumor necrosis factor receptor 2_T436	-62.776	61.873	151.923	-120.55	0.62	13.972	51.486	22.493	13.387	400.908	-59.323	-46.999	11.697	-46.998	-204.146	-72.992	-36.166	100.972	36.387	-15.602	49.197	-198.244	12.359	179.958	-177.279	-116.226	123.338	-85.444	87.493	-30.579	-26.302	66.31	-48.787	51.486	-110.316	-124.305	110.852	-168.32	-82.403	-132.489	-46.498	-96.592	-49.477	95.521	-110.315
EGF receptor_Y1092	72.754	-300.325	-9.027	236.613	139.549	216.641	23.458	107.007	41.923	366.359	65.232	-17.751	203.366	309.176	-62.775	-200.508	-23.283	72.754	28.535	408.754	48.683	-171.926	85.021	112.739	364.239	238.556	164.092	304.465	203.366	117.303	288.641	301.592	198.021	239.711	25.761	-26.301	298.831	203.366	231.5	129.93	-117.026	83.852	-23.909	-43.641	36.387
Cyclin-dependent kinase inhibitor 1B_T157	16.535	-97.261	12.359	-26.3	134.697	77.528	147.254	91.254	32.486	-158.599	-77.471	-2.269	-12.754	-10.084	-70.104	-102.596	-100.449	-89.949	-3.962	-224.994	-102.595	-106.757	-130.844	-186.945	-101.12	-271.782	-1.721	200.535	-110.314	-87.203	-75.563	-163.761	88.035	-121.31	-51.188	-85.442	-115.614	-265.912	89.986	15.458	-51.825	63.599	26.838	149.725	140.789
PKR_T451	132.592	18.331	120.148	-156.027	15.458	85.021	13.972	6.796	-105.257	-187.929	64.155	-85.008	320.423	307.556	129.93	218.648	445.57	236.613	448.718	44.127	-1.72	516.782	350.387	270.261	757.57	384.268	503.817	704.486	979.127	737.746	830	672.437	643.225	757.57	1046.31	516.782	538.796	372.901	559.063	164.873	757.57	99.099	372.901	618.127	377.296
Protein phosphatase inhibitor 2_T73	52.641	-116.225	123.338	-156.799	-95.904	-31.134	-182.814	166.423	-216.125	-40.829	179.099	-8.429	415.042	-33.949	18.93	189.535	-197.171	-147.941	72.204	61.873	-4.916	-152.817	92.394	-9.026	-2.822	-217.395	-147.94	-93.262	-107.488	-166.399	14.965	-200.507	66.852	34.838	-189.885	37.472	38.092	-9.025	-54.771	-36.769	-6.677	11.697	-295.31	-213.762	-122.843
Dematin_S403	176.577	-55.982	40.282	129.93	-78.621	215.542	664.162	491.042	86.19	99.754	192.085	266.613	618.127	1695.88	219.641	300.035	366.359	-68.82	534.085	266.613	711.451	1392.97	548.782	1932.36	534.085	656.803	198.021	1012.09	1484.68	2495.06	2330.05	1884.42	1363.46	787.746	1484.68	1418.78	580.38	1418.78	906.62	1069.65	1450.32	442.655	564.458	797.768	439.148
Rhodopsin_S334	134.697	-17.75	-222.376	-30.003	134.697	-70.103	-105.256	-101.957	-27.735	-16.184	252.007	-89.947	71.035	-62.299	-6.096	92.394	-58.846	3.486	89.986	115.915	36.937	-87.202	-73.647	196.254	48.683	-146.542	7.859	-3.326	125.303	-28.853	-168.319	-35.573	-240.91	11.106	51.486	255.641	14.965	124.077	254.345	49.197	96.07	-41.959	27.528	-91.222	-59.902
Myocyte specific enhancer factor 2A_S355	-9.024	54.408	315.359	106.437	454.775	-26.709	120.852	70.528	-160.174	33.613	16.535	-15.601	42.535	-141.769	58.993	160.063	-66.223	-112.592	-180.931	-203.022	-144.851	-55.352	124.077	75.218	17.725	-82.402	-99.741	64.669	129.239	-36.768	-178.997	28.028	63.599	-2.821	-51.187	-15.062	31.261	-267.746	-258.852	4.57	-66.88	-37.369	-166.397	-63.34	-91.859
Ribosomal phosphoprotein large P1_S101	-80.567	147.254	123.338	-73.646	29.197	-93.933	-22.164	61.873	-175.533	-147.939	366.359	-62.772	78.648	128.472	-12.752	-13.379	96.606	83.852	918.141	41.43	307.556	96.606	-33.405	-130.193	165.556	52.092	25.761	-44.236	116.563	170.176	31.873	97.768	77.528	68.063	-51.823	210.049	-9.023	26.838	-39.766	11.697	98.479	175.063	-170.135	-23.908	-65.051
SRC1_T1179	-207.7	372.901	-50.002	258.092	-103.24	-176.351	41.923	358.049	147.254	18.93	-121.309	-117.025	-17.749	76.303	0.035	499.937	94.183	-167.419	-86.024	114.07	-30.002	139.549	275.085	-184.889	33.613	60.183	62.958	-12.75	26.232	-18.894	520.873	-29.387	-67.568	54.408	160.063	-97.916	52.092	31.261	146.542	55	-188.91	287.239	160.063	-7.903	112.155
c-Jun_T231	108.958	-48.784	61.387	13.387	1.141	138.056	52.092	-23.907	-4.915	-119.866	13.972	-307.972	-3.324	23.014	-44.819	69.282	28.535	11.106	-208.953	52.641	-32.187	35.93	65.232	386.556	112.739	96.07	70.528	-61.073	61.873	222.387	26.838	40.894	12.873	-72.991	-4.434	-195.176	103.873	40.282	-80.566	-196.145	40.894	138.824	154.092	73.824	-3.323
CDC25C_S216	246.197	118.782	-66.879	-131.549	-15.6	119.465	167.803	98.479	-10.081	-98.503	-20.516	175.063	128.472	120.852	-159.287	239.711	-41.338	133.31	-255.095	-106.091	34.838	-208.952	348.437	93.028	75.711	306.042	-110.313	-24.476	114.669	1069.65	538.796	350.387	16.535	75.218	175.789	119.465	411.641	364.239	208.239	139.549	-102.593	-70.102	107.549	-77.469	-48.783
Prolactin receptor_T415	312.239	179.958	-122.049	-85.005	-57.141	-23.281	-182.812	-78.619	-95.903	-58.843	133.951	-87.199	84.479	-31.684	56.655	47.577	21.493	57.754	-221.12	-27.734	-107.486	-156.797	-25.096	95.521	-6.675	35.31	-153.641	162.5	-4.433	-160.173	-166.395	-210.065	287.239	-179.959	78.648	81.549	-3.322	10.634	-104.073	-16.183	-43.639	93.028	145.866	-158.596	100.972
ADAM 12_Y907	3423.73	2274.43	3253.54	2728.27	1843.31	1726.89	4184.13	1763.41	2936.03	1932.36	839.782	612.31	2599.31	4184.13	3423.73	1763.41	2119.09	3616.72	2862.57	3518.59	2543.13	3088.68	436.535	3616.72	1130.47	1363.46	672.437	2382.7	2543.13	1581.85	1177.72	1843.31	2495.06	877.746	1804.21	4436.44	2119.09	1615.03	2795.53	2495.06	3009.7	2795.53	2441.72	1651.67	1804.21
RAD9_S336	219.641	1305.78	2023.45	1932.36	55	1108.55	2441.72	2441.72	178.162	2441.72	306.042	512.176	436.535	664.162	1581.85	7301.41	720.197	1108.55	1088.28	2168.39	1392.97	1069.65	6955.75	287.239	1177.72	1804.21	2543.13	1519.33	102.113	728.134	4053.7	2168.39	451.718	680.648	592.746	270.261	406.296	135.261	362.211	963.486	-14.541	1884.42	194.592	503.817	606.106
Spermidine/spermine N_S146	68.655	39.697	52.092	-55.981	-28.276	100.972	-85.441	-99.174	38.092	-25.643	-72.416	-84.326	-59.901	180.789	-3.961	-204.145	43.085	-227.341	-222.375	-4.432	25.176	-21.139	67.479	177.338	154.908	19.43	69.838	-283.895	186.289	-147.341	-223.732	-54.184	20.5	-188.908	21.958	-112.591	-7.288	-111.857	-187.927	-16.182	-151.299	-66.878	19.972	8.493	-228.459
HLA-A_S359	165.556	329.169	354.317	-43.024	-181.95	-91.22	246.197	-218.654	-37.367	-138.619	-18.317	38.092	-28.275	183.007	220.549	-204.144	14.965	-35.014	-262.289	73.824	-162.819	-181.948	-113.433	-27.205	91.782	-41.957	-38.657	20.5	33.077	-13.963	-79.865	1.655	42.535	120.148	97.768	303.028	-62.298	-22.671	-26.708	154.908	-189.883	-76.218	-116.223	-58.841	12.359
0	10.134	-59.9	-131.547	148.07	-286.231	-171.136	-39.763	-188.907	119.465	-60.493	155.669	-46.493	79.775	-14.54	-125.141	-53.021	-24.475	118.782	156.394	163.38	-93.259	-10.682	-26.297	-132.485	-43.638	63.599	-45.287	-46.995	-33.947	30.204	-29.386	11.697	-76.865	-46.994	97.155	-273.797	36.387	-48.782	50.915	62.408	-20.002	-221.118	-47.611	-26.296	-148.903
Phospholipase C, beta 1_S982	-105.255	125.303	225.451	133.951	-93.93	18.93	83.31	140.789	43.676	201.592	66.852	-13.961	28.028	70.528	111.324	145.169	49.197	-58.347	36.387	30.204	73.824	-28.85	191.275	6.239	40.282	36.387	191.275	-40.824	38.704	-101.956	368.38	31.261	-119.865	-33.404	-22.67	208.239	-65.656	105.183	-74.879	138.824	-76.217	-19.501	-122.841	-73.643	260.423
Histone deacetylase 4_S467	-99.737	-144.849	-59.899	-48.78	-71.233	100.972	34.838	75.218	-132.484	-156.794	-191.918	-305.846	-4.914	12.359	-54.77	-219.862	-11.204	168.676	-2.818	-55.35	-24.474	120.852	-58.346	-11.811	-141.766	-87.198	164.873	-54.183	-135.498	348.437	62.408	153.352	102.113	-6.674	62.958	-21.669	-53.019	-159.285	-133.22	-256.947	-1.092	-29.385	118.056	-74.878	-108.812
Phosphohexose isomerase_S185	-38.656	-248.634	101.563	142.908	-72.989	-117.024	-25.641	154.908	-125.824	-198.242	105.852	234.585	155.669	-70.739	-11.81	-152.033	-97.259	-1.719	140.789	130.599	83.852	-89.198	-85.439	226.401	76.951	17.218	-70.099	-128.702	-21.138	17.725	-58.84	-111.854	-99.736	-1.718	11.106	-205.369	-82.399	21.958	-147.339	-39.762	-164.546	-184.887	56.155	2.197	-20.001
HIR_T53	1804.21	1130.47	1177.72	-130.841	439.148	136.768	49.197	103.873	161.69	34.183	-45.915	-279.536	-159.284	-46.993	-105.254	-61.613	43.676	26.232	97.768	138.824	-107.484	40.894	73.282	103.873	17.218	-1.717	-221.117	94.81	-11.809	35.31	19.43	-61.07	191.275	26.838	193.697	66.31	-212.512	-82.398	86.19	-71.231	29.197	-0.612	42.535	-35.011	22.493
NUP210_S1881	19.972	618.127	1418.78	1012.09	48.683	1088.28	2067.01	1884.42	386.556	1046.31	395.859	600.169	323.521	290.19	239.711	4717.49	315.359	1243.36	1046.31	946.725	1046.31	963.486	3253.54	171.81	1275.62	1519.33	2023.45	1243.36	454.775	636.817	3175.84	1519.33	388.951	687.641	391.296	-122.84	564.458	356.134	534.085	1130.47	186.289	1221.94	120.852	382.155	296.07
Forkhead box protein L2_S263	23.014	-31.133	-76.863	-227.339	-15.058	-35.569	-228.458	-72.988	82.725	-126.534	45.852	-115.611	465.296	186.289	133.31	-17.747	-240.907	-137.844	-165.343	188.732	-63.925	-13.96	-25.64	-129.401	89.472	-163.759	-96.588	58.373	-164.545	-122.839	60.789	45.261	67.479	-35.01	-113.431	-208.948	-130.84	45.261	-218.653	41.43	-16.735	-15.056	24.077	-153.64	97.155
PKR_S242	143.648	704.486	1088.28	1450.32	2663.4	2728.27	746.697	3009.7	1615.03	3009.7	2168.39	1695.88	1418.78	569.268	1046.31	592.746	2495.06	2023.45	1843.31	852.592	918.141	1450.32	2216.72	704.486	1932.36	2067.01	1392.97	1884.42	2067.01	2862.57	1695.88	2495.06	2067.01	1363.46	1549.22	672.437	1615.03	2543.13	1980.42	2441.72	3088.68	2330.05	1519.33	4053.7	1843.31
MHC class II transactivator_S1050	4.028	114.07	45.261	-186.941	120.148	-124.303	3.486	-85.003	-152.032	-118.372	-89.943	-145.723	33.077	194.592	155.669	210.049	42.535	336.69	5.12	1.141	50.289	270.261	-6.094	-43.637	100.345	-104.643	-101.117	166.423	125.303	-114.744	185.528	-6.093	78.092	165.556	31.261	2.197	-53.018	72.204	-94.6	-108.811	155.669	6.239	131.937	1.655	-236.999
HOX B6_S214	125.303	53.831	-106.753	-115.61	-72.415	-92.593	-33.403	-59.32	-15.595	114.07	-47.61	-167.417	-129.4	91.782	-224.992	-164.544	-239.512	-86.613	-200.503	24.514	213.782	4.57	-98.501	122.063	22.493	-224.991	-76.215	-101.955	-87.926	107.007	115.225	76.951	-145.722	-45.914	28.028	100.345	34.183	-28.272	-134.689	-74.876	128.472	-119.864	-22.161	35.93	111.324
Phosphorylase kinase muscle gamma-1_S82	29.197	-58.839	71.035	-18.892	108.197	-43.636	-357.103	-45.913	-235.563	165.556	-240.905	-122.044	39.697	-122.838	38.704	254.345	-12.748	344.577	-179.957	312.239	-148.9	190.366	-33.402	-2.265	352.38	34.838	-61.612	281.732	-66.222	-1.716	88.035	-5.496	269.113	232.458	7.387	198.803	10.634	33.613	178.162	495.387	-25.095	-83.685	157.106	259.359	-45.285
Serum response factor_S435	-106.089	-68.816	23.014	10.634	368.38	-206.455	-93.258	-27.732	71.676	451.718	-31.683	88.035	-53.487	144.408	-100.447	156.394	-23.905	83.31	148.07	192.831	-118.371	-178.066	151.148	25.761	-100.446	47.577	121.528	151.923	-186.94	-60.491	128.472	-64.415	-72.987	0.035	-122.837	25.761	-66.876	-27.731	187.993	20.986	120.852	-18.316	-11.202	131.246	5.669
Crystallin, beta A3_S160	-55.348	99.099	57.754	-99.17	150.373	-29.384	167.092	-65.655	59.542	-130.191	68.063	-165.341	89.986	4.028	23.458	161.69	-154.446	-189.882	22.493	50.289	-122.836	-81.745	71.035	-127.97	57.155	-97.911	34.838	-152.813	46.465	17.218	9.035	68.655	7.859	-53.486	-65.654	67.479	-30.575	-1.715	71.676	-1.714	-118.369	136.768	-38.655	-22.668	76.951
Arachidonate 5 lipoxygenase_S271	4.57	152.641	40.894	482.824	-54.769	-51.184	231.5	63.599	219.641	358.049	433.486	629.599	101.563	344.577	18.331	-4.429	316.986	370.521	222.387	48.683	232.458	233.542	173.359	777.493	281.732	18.93	336.69	102.113	406.296	178.162	362.211	181.549	-10.079	236.613	56.655	-63.923	600.169	-152.812	105.183	99.754	-108.81	-101.954	114.669	156.394	24.514
Glutamate receptor ionotropic, AMPA 1_S849	356.134	124.077	122.063	145.866	219.641	-13.959	236.613	89.472	-57.139	49.197	-75.561	51.486	408.754	187.993	-112.589	344.577	42.535	-91.858	372.901	81.035	375.021	420.887	-41.333	-120.545	306.042	157.106	757.57	-125.821	64.669	16.535	237.486	142.155	151.148	-34.51	-15.054	-76.214	149.725	89.472	66.852	-178.065	-33.401	72.204	-13.958	76.951	-40.823
HSP 90A_S231	142.908	30.648	-85.437	-149.797	-143.354	60.183	-77.462	-34.509	11.106	-200.502	209.204	-4.913	-195.174	-48.779	110.239	-153.639	33.613	-66.221	270.261	-3.321	-104.641	-92.59	98.479	14.965	-19.497	-26.293	-35.568	140.789	123.338	200.535	-6.092	-2.816	-54.179	-160.973	99.099	52.641	-55.979	-71.931	73.282	-39.761	-113.43	218.648	-70.737	-17.291	213.782
14-3-3-Eta_S59;S60	2441.72	3009.7	3253.54	3518.59	2168.39	4436.44	2862.57	4184.13	3942.34	3942.34	4436.44	5068.22	3830.29	1980.42	2023.45	2441.72	4586.07	4586.07	4184.13	3518.59	4053.7	4053.7	4184.13	1884.42	3616.72	4053.7	4436.44	3616.72	4053.7	4053.7	3942.34	4053.7	4717.49	3616.72	4436.44	2274.43	3942.34	4304.27	4436.44	3616.72	4053.7	3706.37	4053.7	5934.06	2067.01
Keratin 18_S33	-171.133	-28.27	-175.528	165.556	53.261	73.824	-114.127	-56.592	12.359	138.056	468.887	15.915	-41.955	-100.445	248.599	108.958	-65.653	126.035	11.106	-0.61	-88.537	7.859	137.415	270.261	-11.2	39.697	237.486	327.528	107.007	21.958	207.148	97.768	116.563	254.345	-31.132	1.655	17.218	30.204	141.521	53.261	228.352	97.155	-120.544	-66.22	129.93
EGF receptor_S1071	-142.563	-39.76	75.218	105.183	106.437	-76.212	-29.383	109.535	-93.256	-260.454	20.986	-37.366	569.268	134.697	47.577	105.183	50.289	19.972	87.493	21.493	-4.428	212.754	69.282	-97.91	26.838	220.549	-4.912	24.514	189.535	-103.238	58.373	27.528	172.634	66.852	127.077	316.986	227.479	101.563	-21.665	83.31	-44.816	149.725	283.063	10.134	-121.307
Microtubule associated protein 4_S1073	-153.638	232.458	-50.618	-16.179	38.704	-105.25	59.542	-109.571	-181.945	-136.289	55.592	-9.02	297.401	-53.017	107.549	111.324	112.739	179.099	27.528	79.775	230.486	18.93	38.704	-101.953	18.93	147.254	65.761	173.359	33.613	55.592	-13.957	13.387	-18.888	85.021	220.549	33.613	-113.429	-73.641	24.077	189.535	-53.016	120.148	74.613	-80.564	93.577
Autoantigen La_S366	2382.7	586.423	2274.43	995.486	766.296	379.732	356.134	107.549	-104.64	17.725	1046.31	342.444	231.5	-3.959	-83.683	8.493	73.824	384.268	139.549	169.437	102.627	168.676	7.387	141.521	112.739	154.908	265.331	393.648	118.056	451.718	124.669	132.592	71.035	296.07	204.218	-120.543	41.923	160.063	240.845	205.289	252.007	75.711	110.239	96.606	190.366
Beta-adrenergic receptor kinase1_S685	-70.736	-93.928	-45.911	-109.569	139.549	-101.952	-94.599	-155.181	198.803	297.401	247.394	-27.729	-111.849	66.31	14.549	103.873	462.197	180.789	382.155	273.972	129.239	21.958	187.225	199.669	350.387	115.225	525.423	592.746	516.782	98.479	83.31	129.93	68.063	472.62	384.268	78.648	142.908	-74.276	49.69	215.542	82.725	183.789	544.12	520.873	198.803
Cell cycle checkpoint kinase I_S280	141.521	8.493	-81.742	167.092	276.486	142.155	-86.022	-19.496	370.521	106.437	360.317	167.803	10.134	-17.745	-95.241	202.535	294.676	360.317	216.641	354.317	297.401	2.197	245.303	-87.196	-25.093	-46.99	-12.747	155.669	312.239	114.669	185.528	230.486	-1.713	10.634	204.218	187.225	-31.68	218.648	291.768	228.352	-28.847	229.303	303.028	330.93	151.148
CDC25C_T48	-193.097	-116.221	-200.501	-87.195	78.648	-41.332	-1.712	-206.453	-58.837	-58.343	32.486	108.958	47.077	-97.909	-68.121	4.57	163.38	173.359	25.176	-124.302	-165.339	37.472	-157.695	89.986	151.923	51.486	118.782	223.352	-44.234	-168.316	262.901	136.768	264.331	82.725	-58.342	-0.608	309.176	-74.873	40.282	-297.816	-45.909	38.092	113.472	580.38	323.521
CD20_S231	174.183	123.338	140.789	131.246	728.134	360.317	217.627	252.007	-6.672	114.669	190.366	-35.008	281.732	162.5	332.746	50.289	85.627	34.183	211.824	265.331	-45.908	612.31	330.93	174.183	110.239	395.859	291.768	352.38	406.296	320.423	320.423	199.669	398.317	148.88	222.387	462.197	93.577	433.486	256.768	100.345	269.113	-50.001	197.148	215.542	96.606
Solute carrier family,member 2_S491	340.465	279.007	188.732	91.254	338.5	423.789	264.331	-37.365	176.577	334.81	487	135.958	534.085	279.007	74.613	236.613	28.028	417.746	75.711	-123.516	368.38	97.768	4.028	86.19	553.775	248.599	249.725	275.085	315.359	538.796	260.423	417.746	294.676	270.261	212.754	41.923	160.993	27.528	303.028	290.19	97.155	-130.189	97.768	203.366	210.915
Bradykinin receptor 2_S373	175.063	11.697	-48.148	-50	-43.022	-36.162	37.472	-116.22	199.669	143.648	167.092	109.535	177.338	142.155	382.155	41.43	160.993	-146.53	415.042	-123.515	259.359	129.239	-51.819	160.993	433.486	167.803	445.57	334.81	183.007	30.204	375.021	273.007	141.521	316.986	39.155	-31.131	340.465	39.155	-163.757	-13.376	38.704	164.873	115.225	140.789	-4.427
Stathmin 1_S16	-69.473	-24.472	592.746	30.648	-181.944	-53.485	-62.768	82.725	-49.999	-29.382	-56.591	-27.726	235.718	51.486	-195.172	13.972	143.648	60.789	512.176	158.613	159.324	312.239	35.93	-85.001	244.232	-41.33	33.613	121.528	211.824	370.521	152.641	146.542	-108.213	273.007	249.725	29.197	121.528	110.852	38.704	61.873	189.535	63.599	71.035	153.352	47.077
c-Jun_Y170	140.218	-200.5	-44.232	0.62	216.641	-82.939	49.197	126.035	125.303	71.035	-226.177	15.458	166.423	38.092	175.789	276.486	4.57	9.035	-29.381	14.965	38.704	158.613	178.162	-7.282	-46.987	101.563	100.345	56.155	62.408	-26.704	270.261	78.092	-33.941	-142.561	85.627	185.528	38.704	-110.31	50.915	-14.535	182.296	-79.287	212.754	45.852	169.437
IRS 2_y629	5.12	161.69	417.746	194.592	-62.294	183.007	-0.607	-14.534	-200.499	538.796	45.852	41.43	-75.559	125.303	-113.427	-194.257	-86.61	86.824	-60.49	-11.804	56.655	-169.134	-95.902	-154.444	23.458	14.965	-240.902	87.493	-3.32	-57.779	-163.756	258.092	338.5	219.641	-176.349	-95.239	-90.597	-104.068	23.458	-23.276	136.768	72.204	-138.616	192.085	-21.133
Phospholipase C, gamma1_Y472	103.873	-66.873	-64.413	150.373	-36.16	167.803	0.62	12.359	-18.887	51.486	128.472	50.289	12.873	-152.029	36.387	-70.094	-91.857	-106.75	-283.892	71.676	9.563	-50.616	59.542	-111.107	76.303	-201.804	91.782	-82.391	94.81	-11.198	267.972	-212.509	88.683	-18.311	-322.624	232.458	15.458	25.176	44.746	310.789	33.077	-231.134	-66.219	-103.237	32.486
PDGF receptor, alpha_Y754	185.528	-78.617	71.676	74.613	-76.209	-6.089	294.676	-139.425	90.577	-45.283	67.479	-99.734	-164.541	-63.334	239.711	33.613	-95.238	-57.136	-105.248	21.958	-242.472	-122.833	-68.12	-158.588	-182.809	-154.443	-53.483	29.197	34.838	-103.235	-21.132	134.697	-17.743	-260.453	-13.955	-82.39	-70.734	-144.11	-108.808	-271.774	8.493	-89.194	-4.426	68.063	-32.185
DAPP1_Y139	433.486	93.577	44.746	-174.521	108.197	-86.609	-91.214	-164.54	21.493	-14.533	-139.424	-57.778	336.69	-2.259	-178.99	9.035	-55.347	-7.898	-288.39	-108.807	49.69	-133.93	9.035	170.958	-81.221	-226.176	-22.667	-10.678	-93.251	-393.064	-152.027	-187.921	-111.106	-16.176	36.937	49.69	34.838	-281.73	-39.282	-7.28	15.458	-260.452	-27.203	246.197	-223.727
DYRK1B_Y271	133.31	-162.814	-6.088	2.197	830	60.789	2543.13	-154.441	240.845	123.338	97.155	123.338	-63.332	-2.814	27.528	-265.906	-48.147	-0.606	91.782	66.852	11.697	5.12	1.141	87.493	-98.495	-140.924	8.493	-91.213	88.035	-98.494	-62.767	-152.026	-214.997	-171.922	433.486	-147.336	-71.227	18.93	-169.133	356.134	-281.729	-51.18	167.803	-163.755	103.303
Crystallin, alpha B_S19	-145.716	77.528	81.035	-44.231	203.366	181.549	-53.482	-155.179	54.408	243.204	216.641	-104.638	236.613	187.993	83.31	-186.936	181.549	-37.953	105.852	-11.803	329.169	255.641	-313.688	395.859	512.176	375.021	525.423	368.38	423.789	-71.927	307.556	346.444	115.915	643.225	231.5	1763.41	382.155	67.479	123.338	57.155	18.331	205.289	445.57	156.394	310.789
Estrogen receptor, alpha_S305	-138.615	261.761	25.761	167.803	297.401	720.197	145.169	19.972	170.958	112.155	270.261	479.085	454.775	649.183	720.197	61.387	312.239	342.444	329.169	78.092	62.958	454.775	159.324	864.711	74.613	423.789	458.239	169.437	516.782	672.437	423.789	423.789	382.155	553.775	273.972	140.218	382.155	340.465	296.07	273.007	103.873	499.937	606.106	304.465	508.134
Used for production/QC_	-70.093	47.077	45.852	-41.329	248.599	512.176	-322.622	35.93	-62.293	14.965	5.12	6.239	-89.192	-86.608	215.542	124.669	-81.22	148.88	187.993	377.296	19.43	-15.589	-117.023	84.479	63.599	64.669	41.43	97.768	66.852	-55.346	66.31	21.958	129.93	235.718	181.549	-169.132	29.197	-98.492	-141.76	136.768	350.387	97.768	-106.747	-21.131	88.035
AXL receptor tyrosine kinase_Y821	13.972	-108.212	60.789	157.106	122.718	-132.476	-71.226	195.465	114.669	-22.159	-174.52	-32.182	21.958	78.092	207.148	-20.512	-63.92	-18.309	240.845	-4.909	-19.495	-79.283	-122.83	50.915	-41.953	157.866	-143.351	0.035	-37.951	40.894	95.521	-36.159	-19.994	-89.938	-65.049	-183.915	-2.813	75.711	145.169	39.697	-229.744	-19.494	35.31	-229.743	-58.339
Estrogen receptor, alpha_SY537	119.465	-194.256	-28.845	208.239	-158.586	-35.006	73.282	32.486	33.613	-182.807	102.113	35.31	271.486	-44.812	91.782	120.852	244.232	121.528	73.824	-6.671	180.789	56.155	-51.818	-70.733	33.613	94.81	108.197	97.768	178.162	31.873	32.486	125.303	-27.724	103.303	4.028	-17.742	9.563	161.69	-106.746	69.838	36.387	67.479	89.472	77.528	65.761
VEGF receptor 1_Y1213	131.937	-73.638	-63.331	37.472	-46.49	185.528	-54.765	130.599	-147.334	187.225	-118.368	-90.595	-148.897	-18.885	207.148	-38.651	20.986	-5.492	127.697	-54.175	222.387	-23.902	77.528	128.472	-42.426	-115.608	-118.367	13.972	129.93	115.915	138.056	-108.805	-157.691	-122.829	-140.923	89.472	48.134	-116.217	31.261	-33.398	-211.352	-107.479	37.472	93.028	44.127
CrkL_Y207	151.148	112.155	-69.472	-6.67	-60.489	60.789	100.972	28.535	0.035	152.641	-238.243	-223.724	54.408	-158.585	-10.676	-91.856	-72.984	37.472	58.373	-82.388	-78.613	107.007	-108.804	-46.983	-114.125	11.697	-223.723	-132.474	-13.952	-165.336	-28.844	-78.036	-45.907	1.655	-133.929	-23.275	-42.425	-67.566	-11.802	27.528	-29.998	-126.529	0.62	-176.348	-104.637
Beta-2-adrenergic receptor_Y350	120.852	244.232	161.69	-255.09	-81.738	186.289	151.148	120.852	400.908	133.31	-3.957	-106.745	11.106	-33.939	21.493	15.915	5.12	261.761	28.535	219.641	134.697	81.549	-95.901	-18.308	-69.471	-84.323	-28.843	6.239	42.535	312.239	-107.478	-18.307	-7.897	-55.345	60.183	61.387	-17.289	-23.274	-26.703	-142.56	294.676	157.866	-127.963	63.599	52.641
ABL_Y245	17.725	-82.387	50.289	34.838	75.218	291.768	183.789	60.789	-239.508	-97.907	210.049	-55.344	-9.017	11.106	-205.361	-61.068	126.035	82.725	-47.604	129.93	82.162	-68.119	-23.9	78.092	68.655	-107.477	49.69	-0.604	-95.9	11.106	186.289	-68.813	-177.274	-43.631	-152.025	124.077	-195.169	10.134	19.972	-226.173	35.93	-255.087	-108.801	57.155	-147.331
Phospholipase C, gamma1_Y783	75.711	-29.378	-71.224	10.634	124.669	-191.915	-171.13	-194.253	-171.129	62.408	-84.322	-107.474	-31.127	24.077	-19.993	-4.907	-138.614	194.592	-39.758	-85.434	94.183	-49.471	-56.589	-307.967	-73.636	0.62	99.099	-29.377	-87.919	-300.317	-146.527	-77.458	-319.655	2.197	-11.8	-322.62	-51.179	-45.282	-55.343	6.239	-183.913	-84.999	233.542	123.338	-227.334
JNK1_Y185	94.81	-203.017	209.204	36.937	-243.886	-102.583	11.697	-190.886	-332.78	-29.997	-213.754	-128.697	-242.47	82.162	-156.021	-13.951	89.986	199.669	29.634	-300.315	28.535	-52.495	-140.243	-119.859	48.683	175.063	183.007	23.458	-17.741	150.373	273.007	370.521	19.43	356.134	420.887	366.359	132.592	247.394	-84.998	-173.612	25.761	-31.676	108.197	158.613	344.577
HSP22_T87	553.775	-78.035	-87.191	-182.806	-104.636	-5.491	-12.34	36.387	179.958	6.796	-11.799	-206.448	120.852	28.028	-10.675	-193.092	47.577	131.246	91.254	-99.731	72.754	-148.894	-21.663	43.085	68.063	-32.748	7.387	17.218	-191.914	68.655	280.542	32.486	-88.535	57.155	9.035	35.93	229.303	479.085	203.366	1.141	-109.567	-29.376	-108.798	-62.766	-55.975
CDC2_Y15	-172.798	-79.862	86.824	-34.506	-78.034	33.613	-85.431	59.542	139.549	61.873	72.754	2.197	-76.856	-155.177	59.542	40.894	10.134	-229.741	54.408	-33.938	12.359	-127.171	-50.615	112.739	-72.409	-17.74	-17.739	-160.171	-31.125	-11.798	17.725	-79.281	-4.906	-25.092	30.648	164.092	-198.238	118.056	37.472	69.282	186.289	109.535	179.958	-6.669	-160.971
CCAAT/Enhancer binding protein, beta_S325	-84.321	1615.03	525.423	253.275	-40.314	664.162	408.754	932.549	-56.588	1519.33	-71.924	101.563	384.268	64.155	285.923	426.951	277.761	-83.681	192.831	-2.811	126.577	189.535	2330.05	142.155	25.761	672.437	454.775	191.275	-106.084	89.986	600.169	720.197	-232.545	-253.526	186.289	58.373	35.31	219.641	-57.773	239.711	-114.124	586.423	-100.443	140.218	918.141
CAM kinase 1_T177	-35.565	17.218	-103.233	-175.525	76.951	-121.304	8.493	-91.855	-23.273	73.282	83.31	-7.279	-34.505	-72.982	-64.41	-43.629	-33.396	-152.024	-110.309	133.31	-3.956	-35.003	-336.355	28.535	-72.981	-92.585	20.986	-100.442	-83.68	-40.82	2.859	-313.686	62.408	55.592	-74.87	13.387	-157.69	-53.477	12.873	-110.308	-297.81	-97.256	51.486	34.838	-72.408
Protein phosphatase 1, regulatory subunit 1B_T34	-155.176	60.183	108.958	51.486	-130.186	208.239	20.5	-133.213	-4.905	-184.88	-129.397	-36.764	197.148	199.669	-115.605	-76.855	-71.922	-169.129	-54.172	55.592	-49.997	94.183	-181.94	260.423	259.359	316.986	327.528	96.606	304.465	61.873	-158.582	187.225	168.676	-139.421	216.641	417.746	151.148	217.627	65.761	34.838	180.789	48.683	423.789	417.746	160.063
C ets 1 protein_S257	301.592	664.162	495.387	766.296	465.296	499.937	1012.09	420.887	529.852	185.528	777.493	737.746	53.831	704.486	106.437	-40.312	275.085	18.93	40.894	-108.797	-137.11	103.303	187.225	43.676	-29.996	110.852	-81.216	57.155	198.803	86.824	120.148	110.852	53.831	220.549	-178.062	7.387	415.042	133.31	175.063	227.479	618.127	260.423	454.775	281.732	499.937
PAK1_T212	309.176	358.049	194.592	190.366	-106.083	393.648	294.676	465.296	47.577	592.746	-196.138	64.669	358.049	-82.386	94.81	612.31	4.57	10.134	15.915	6.796	129.93	114.669	586.423	-117.022	90.577	14.549	145.169	-51.815	42.535	218.648	178.162	290.19	-93.925	23.014	155.669	-176.346	82.162	-87.19	103.303	336.69	-17.738	370.521	-23.271	206.204	559.063
PAS kinase_T1161	225.451	393.648	82.725	372.901	219.641	384.268	318.585	236.613	757.57	368.38	-25.091	215.542	629.599	544.12	1177.72	294.676	612.31	830	503.817	1519.33	1695.88	877.746	487	1108.55	259.359	420.887	575.197	468.887	696.063	906.62	436.535	600.169	1130.47	210.049	318.585	1549.22	344.577	487	586.423	529.852	757.57	293.254	852.592	687.641	429.866
Small nuclear ribonucleoprotein 70 kD_S137	9228.84	7654.26	7301.41	5934.06	7301.41	8166.32	8702.26	5068.22	6139.29	8166.32	9228.84	6139.29	11508.5	10774.7	7654.26	6955.75	6698.96	10774.7	8166.32	8166.32	8702.26	6955.75	8166.32	11508.5	6698.96	9228.84	6698.96	8702.26	10774.7	9974.95	10774.7	12800.7	12800.7	11508.5	9228.84	9974.95	8166.32	8702.26	6955.75	6698.96	11508.5	9974.95	9228.84	9228.84	6955.75
Tumor protein p53 binding protein 1_S29	112.155	-115.604	47.577	-38.649	221.493	-103.23	-138.613	99.099	49.197	32.486	-198.237	-147.33	246.197	-104.066	187.993	-49.996	411.641	329.169	-32.18	-11.195	-76.207	252.007	-83.678	110.239	84.479	-74.271	-22.664	105.183	181.549	544.12	283.063	297.401	160.993	168.676	51.486	283.063	137.415	728.134	36.387	18.93	-32.179	-74.868	21.493	88.035	-63.918
Histone deacetylase 1_S421	306.042	264.331	89.472	0.035	72.754	129.239	-36.763	-50.614	88.683	120.852	4.57	113.472	61.387	-219.856	96.07	150.373	6.239	-99.728	168.676	99.754	-61.066	64.669	76.303	81.549	-15.588	-116.215	0.62	-70.731	20.5	124.669	168.676	206.204	-71.221	228.352	99.754	-157.689	125.303	65.761	2.859	624.021	158.613	229.303	100.972	191.275	-25.632
H3 histone, family 3A_S10	-59.897	-82.935	-242.468	-336.352	35.93	271.486	-106.74	99.754	-9.514	56.155	-197.162	-454.943	-16.174	-13.95	44.746	14.549	86.824	-47.603	77.528	-69.466	-43.019	-86.021	-46.981	-62.29	55	-119.109	-21.662	80.38	-137.839	128.472	-106.082	-79.279	-10.076	72.754	-127.96	141.521	35.31	148.88	23.014	-240.898	158.613	76.951	76.951	304.465	-74.27
Adducin 1_T445	-180.926	-150.586	-86.606	-141.756	-170.128	-22.158	-189.879	-339.956	-80.555	-169.127	50.289	-143.35	-240.897	-170.127	126.577	50.915	118.056	28.028	-178.06	0.62	281.732	-45.278	-96.582	-269.762	-119.108	-117.021	56.655	-64.409	-101.95	-119.107	-86.02	-239.505	3.486	198.803	110.239	34.183	-286.224	-71.921	-84.32	-232.543	-84.319	-40.819	-112.587	83.31	-140.241
CALDESMON 1_S759	-50.613	32.486	-15.047	46.465	-173.609	17.725	-63.917	190.366	74.613	178.162	124.077	28.535	10.634	9228.84	11508.5	704.486	5560.6	4053.7	1046.31	10.134	-13.373	-59.312	564.458	1243.36	222.387	266.613	211.824	151.148	-14.53	-41.327	-57.13	17.218	-9.513	-101.949	-33.395	72.204	-135.487	67.479	-184.879	-41.326	-58.338	-43.627	-147.931	-70.729	-81.734
Moesin_T564	-15.046	163.38	83.31	151.923	76.951	-198.236	-153.634	-44.227	-42.421	426.951	439.148	-61.064	-21.128	-35.002	105.183	86.824	-72.406	238.556	68.655	193.697	87.493	-19.991	-10.075	22.493	76.303	132.592	226.401	-65.047	9.563	-124.296	0.035	90.577	24.514	199.669	309.176	-74.269	-94.595	221.493	-125.136	-85.43	165.556	-157.688	122.718	198.803	94.81
MAP2K5_T315	746.697	-76.206	256.768	-83.677	226.401	142.908	46.465	-188.902	99.754	-119.858	175.789	117.303	185.528	720.197	26.838	199.669	-98.486	-3.317	-47.602	202.535	-9.012	72.204	4.57	5.669	53.261	-87.913	4.57	-221.107	100.972	-83.676	-35.564	-92.582	117.303	-108.21	126.035	-17.288	115.225	-208.941	-42.42	149.725	209.204	-45.904	129.239	-59.896	-23.898
Glucocorticoid receptor_S211	16.535	491.042	-163.751	161.69	112.155	273.972	205.289	217.627	129.93	-44.808	81.549	69.838	-70.089	323.521	-25.087	57.754	175.789	318.585	340.465	15.458	231.5	-43.626	197.148	108.958	254.345	28.028	30.648	81.549	55	43.085	211.824	87.493	73.282	-108.796	-179.949	-171.92	304.465	334.81	10.134	-72.98	129.239	107.549	-49.994	138.824	142.908
Sepiapterin reductase_S213	-62.289	-156.789	-19.491	-76.854	-24.465	-117.019	-23.269	-53.475	175.789	94.183	114.669	21.958	-147.326	-120.538	-51.814	277.761	267.972	223.352	77.528	262.901	218.648	128.472	100.972	151.923	-3.954	-69.465	-0.6	-41.949	-66.214	37.472	48.683	34.838	-21.661	-4.903	-138.61	174.183	-7.895	144.408	-104.065	-99.726	118.056	-99.167	-3.316	4.57	127.697
Presenilin 2_S19	-58.835	-226.172	-27.2	5.669	-239.504	-138.609	-129.391	-111.845	-31.675	-21.127	64.669	-6.667	-80.553	24.514	-62.764	-41.948	143.648	-41.947	-156.788	28.535	-117.018	89.986	61.873	131.246	-4.902	33.613	148.07	28.028	90.577	-44.807	-29.993	-122.04	86.19	-29.373	-5.489	199.669	-189.877	-313.683	-260.45	76.303	84.479	180.789	-217.385	-82.384	-379.346
CCAAT/Enhancer binding protein, beta_T235	6955.75	5068.22	5560.6	6415.27	5214.23	7301.41	5751.74	5214.23	3706.37	3518.59	3830.29	3423.73	3706.37	4053.7	3518.59	3088.68	3706.37	4436.44	4908.73	2728.27	5214.23	5214.23	3706.37	6139.29	5751.74	6139.29	4053.7	3088.68	6415.27	6415.27	5560.6	6698.96	7301.41	7654.26	8166.32	6415.27	5068.22	7301.41	6415.27	4908.73	5560.6	6139.29	4304.27	3942.34	4717.49
I-Kappa-B-alpha_S32	35.93	-34.502	-14.529	26.838	-32.175	-26.291	-91.852	-243.882	66.852	-82.383	-110.306	-62.287	174.183	-50.612	-167.413	151.148	-7.276	-21.126	11.697	27.528	66.852	-101.112	64.155	-150.583	-273.788	-7.275	-9.512	-205.357	-16.173	64.155	15.915	-18.882	-73.631	-87.187	-36.762	120.148	-51.813	372.901	-10.073	-1.708	102.627	-132.473	-115.602	-129.39	-138.608
E2F transcription factor 1_S31	45.261	182.296	154.092	124.077	157.106	-63.327	179.099	-99.724	162.5	195.465	187.993	224.387	167.092	39.697	122.718	91.254	34.183	93.577	-18.303	203.366	110.852	-169.126	181.549	52.641	-16.172	-27.199	86.824	216.641	129.93	322.12	167.803	-91.212	13.387	21.958	148.07	209.204	-179.948	131.937	4.57	-302.984	86.19	34.183	64.155	-158.579	31.873
PAK2_S197	21.958	255.641	164.873	-9.511	-13.948	87.493	-121.303	-26.29	108.197	128.472	-147.929	-55.972	-117.687	-84.318	-61.608	-44.226	-82.933	123.338	178.162	220.549	31.873	38.704	7.387	37.472	-33.392	51.486	78.092	66.31	-55.34	-20.51	118.782	-200.495	100.345	-114.118	-98.485	-51.812	15.915	-77.455	-87.186	102.113	-4.901	7.859	-45.903	36.387	228.352
Complement component 1, subcomponent r_S206	175.789	553.775	417.746	512.176	271.486	107.549	276.486	544.12	267.972	284.401	167.092	-129.389	64.155	336.69	-97.905	196.254	370.521	368.38	458.239	97.768	325.613	179.958	145.169	135.958	210.049	56.155	252.007	196.254	307.556	-58.833	140.789	45.852	482.824	145.169	-162.808	69.838	468.887	327.528	624.021	301.592	766.296	426.951	664.162	403.352	372.901
p53_S15	147.254	253.275	334.81	-91.211	288.641	-199.325	39.697	179.099	366.359	196.254	126.035	643.225	313.88	-125.812	69.282	-113.421	270.261	266.613	43.085	84.479	55	211.824	-78.612	140.789	137.415	229.303	132.592	-211.349	34.183	-32.174	71.035	103.303	313.88	-84.317	-97.252	106.437	43.676	-16.171	186.289	142.155	16.535	63.599	140.789	167.092	200.535
CDC 25A_S115	-25.086	65.232	110.852	154.908	64.155	-178.981	-16.17	29.197	120.852	133.951	462.197	-16.73	81.549	-29.992	43.085	121.528	20.5	-117.017	228.352	115.225	142.155	99.099	-72.979	216.641	91.782	-206.444	131.937	-7.274	-83.675	29.634	70.528	90.577	65.761	188.732	-142.557	-11.795	166.423	-56.584	-155.173	6.796	229.303	-127.958	146.542	118.782	-68.116
Glucocorticoid receptor_S508	-109.565	24.514	-74.267	-166.386	-7.894	-65.646	-222.365	-168.31	-136.285	-57.772	-104.633	141.521	34.183	47.077	151.148	-25.629	29.197	100.345	129.239	173.359	-106.079	91.782	115.915	79.296	33.077	6.239	-72.978	94.183	76.303	68.655	-1.084	-57.771	-70.728	-40.815	-242.465	-131.543	-86.603	-195.161	-48.141	83.31	-161.889	-248.628	-3.951	-204.132	-204.131
Growth hormone receptor_Y534	149.725	-10.672	244.232	-165.334	92.394	47.577	156.394	103.303	-22.156	-21.657	140.218	273.007	28.028	-332.776	124.669	15.915	126.035	-71.218	-18.302	297.401	384.268	-9.51	-3.315	28.028	-34.501	224.387	-60.485	-76.204	170.958	-195.16	173.359	72.754	-200.494	-307.962	-102.579	-122.827	-160.969	152.641	-7.893	-108.209	137.415	142.908	168.676	-12.335	206.204
Cyclin-dependent kinase inhibitor 1A_S146	-235.555	370.521	65.761	-41.324	-73.628	-46.483	79.775	64.155	83.31	167.803	348.437	5.12	323.521	229.303	291.768	99.754	664.162	291.768	1581.85	182.296	979.127	1549.22	366.359	275.085	1335.96	1046.31	1275.62	606.106	300.035	656.803	746.697	995.486	1450.32	1651.67	2023.45	1177.72	1305.78	1363.46	1108.55	877.746	1392.97	877.746	1450.32	963.486	757.57
Heterogeneous nuclear ribonucleoprotein C_S260	30.648	131.937	181.549	-51.809	340.465	173.359	-82.932	-9.01	99.099	197.148	-67.561	105.183	152.641	-137.836	15.915	64.669	31.873	45.852	174.183	48.134	-45.276	192.831	-165.333	171.81	245.303	20.5	45.261	-80.552	91.782	-20.508	-59.893	164.873	181.549	-98.483	62.408	157.866	21.493	-47.598	-81.214	-31.673	-142.556	40.894	-187.916	-12.742	-17.286
Serum response factor_S103	56.655	19.43	111.324	243.204	133.951	-29.99	-70.087	275.085	106.437	-228.451	124.077	110.852	-96.579	-157.687	122.063	0.035	-4.898	296.07	200.535	118.056	85.021	27.528	-124.294	163.38	115.915	-144.842	53.831	32.486	94.81	-4.897	332.746	-128.69	102.113	62.408	-18.301	144.408	271.486	65.761	197.148	283.063	36.387	-162.806	362.211	243.204	126.035
MEK1_S298	12.359	273.972	39.697	-105.24	29.634	65.761	-41.945	64.155	128.472	200.535	166.423	7.859	52.641	107.549	23.014	10.634	-187.915	39.697	-2.257	52.641	94.183	134.697	64.669	113.472	-74.265	11.106	-87.911	142.908	-187.914	-120.536	-186.932	104.563	-57.768	-28.84	-63.912	-87.185	-121.301	-72.977	-199.323	-222.364	41.43	-196.134	50.915	-106.078	-196.133
Dual specificity phosphatase 1_S359	199.669	-190.88	98.479	155.669	180.789	216.641	297.401	329.169	-30.569	188.732	99.099	687.641	53.261	-68.809	2.197	71.676	575.197	89.986	391.296	-18.88	194.592	408.754	475.782	151.148	139.549	267.972	182.296	197.148	157.106	170.958	281.732	126.577	73.282	95.521	237.486	25.176	14.965	207.148	83.852	75.218	187.225	23.014	151.148	76.303	99.754
RAF1_S621	145.866	-216.116	-97.25	71.676	27.528	-6.084	15.458	11.697	348.437	192.831	194.592	62.408	25.761	34.838	-137.107	-12.741	-140.918	-66.868	231.5	88.683	63.599	36.387	-54.167	76.951	-86.602	-66.213	-104.061	-8.419	88.035	154.908	40.894	127.697	17.725	-22.154	-95.232	18.93	23.458	196.254	454.775	-156.016	-66.867	12.359	203.366	260.423	20.986
Protein kinase C alpha_S657	559.063	544.12	229.303	386.556	277.761	2.859	487	516.782	236.613	273.972	458.239	1177.72	175.789	777.493	329.169	219.641	680.648	126.577	1069.65	316.986	1651.67	906.62	482.824	830	606.106	258.092	395.859	261.761	482.824	244.232	491.042	323.521	629.599	368.38	426.951	354.317	255.641	109.535	433.486	315.359	569.268	255.641	433.486	529.852	332.746
PKN_T774	100.345	124.669	-40.812	-29.37	160.993	-57.128	2.859	108.197	186.289	-46.481	30.204	-45.275	187.225	-51.808	-253.521	-27.72	-201.794	200.535	-226.171	96.606	-199.32	2.859	111.324	227.479	-55.335	102.113	-20.506	96.07	-80.55	-122.824	-10.072	-107.467	161.69	-195.159	-106.077	145.169	75.711	-347.035	-175.52	-250.336	-221.106	-27.719	9.563	36.937	218.648
BRCA1_S1497	54.408	243.204	223.352	344.577	202.535	-93.247	133.951	-67.56	121.528	7.859	243.204	249.725	-22.152	-57.127	68.655	-14.528	88.035	113.472	97.768	346.444	160.063	24.077	-27.194	161.69	174.183	273.007	-43.014	207.148	165.556	133.31	65.232	99.754	-3.314	323.521	105.852	-34.5	85.627	-137.106	76.303	-111.84	145.866	-16.726	-16.169	68.655	89.472
FAS associated factor 1_S289	93.577	69.838	249.725	172.634	-189.874	-15.042	-75.555	91.254	-120.534	-49.99	48.683	-108.207	-133.927	-42.418	174.183	85.021	228.352	-10.671	13.972	-104.629	-79.86	-138.606	7.859	72.754	124.669	-137.104	-214.991	-256.938	-62.762	99.754	-53.473	-101.109	18.331	-45.274	-35.562	44.746	-79.278	-84.992	23.458	239.711	-173.602	-56.582	7.387	-25.628	19.43
Formyl peptide receptor 1_S328	3830.29	1549.22	2795.53	1.141	426.951	129.239	-137.831	-54.762	2.197	237.486	112.739	201.592	-41.323	-18.3	61.387	-12.333	253.275	47.577	293.254	232.458	103.303	61.387	-120.532	29.197	-31.67	-60.481	25.761	-59.891	-258.836	111.324	-57.767	168.676	-199.319	8.493	34.838	-32.172	-164.532	-104.06	372.901	182.296	-152.018	-124.293	-62.761	-143.348	-60.48
E1A binding protein p300_S1834	280.542	-95.897	0.62	-22.151	57.155	-25.627	115.915	-26.697	-78.608	5.669	-195.157	-19.989	-100.437	-214.99	61.873	84.479	-113.419	-15.586	30.204	-50.609	-144.84	-186.929	-107.466	194.592	-98.482	-101.108	60.183	-69.461	-157.685	-149.793	-95.231	78.648	-121.3	-136.284	141.521	232.458	91.254	-170.126	99.099	-186.928	176.577	-217.383	-9.509	-181.935	-203.012
p47-phox_S320	-33.932	-351.979	93.577	183.007	-28.839	88.683	-63.911	-156.013	375.021	-19.488	388.951	323.521	83.852	-61.06	145.866	-178.057	332.746	227.479	252.007	254.345	106.437	179.099	246.197	110.852	375.021	-25.626	586.423	448.718	233.542	285.923	495.387	366.359	672.437	1150.08	720.197	439.148	586.423	-136.283	415.042	465.296	395.859	234.585	417.746	600.169	99.099
Nerve growth factor receptor_S303	73.282	74.613	124.669	146.542	210.915	18.331	126.577	38.092	127.697	167.803	-97.249	108.197	166.423	-63.325	7.387	72.204	255.641	-76.852	140.218	313.88	130.599	238.556	202.535	170.958	83.852	377.296	32.486	-35.56	503.817	-31.669	24.077	14.965	218.648	49.69	187.993	24.077	-127.164	121.528	48.134	96.606	113.472	45.852	87.493	20.5	153.352
Transcription factor HES-1_S38	58.373	43.676	115.915	19.43	129.239	-40.307	132.592	-36.154	-182.802	538.796	182.296	66.852	56.655	111.324	199.669	129.93	190.366	144.408	-65.644	125.303	-159.274	140.789	38.092	173.359	312.239	40.894	20.986	34.183	92.394	-1.083	16.535	200.535	124.077	196.254	250.93	360.317	-54.165	117.303	175.063	281.732	236.613	-17.734	221.493	85.021	41.923
AMPK alpha 2_T174	55.592	24.514	157.106	-137.103	118.782	-170.124	62.958	4.028	-16.168	220.549	-71.215	-133.925	71.676	-112.58	-143.347	112.739	-246.928	172.634	129.93	-134.684	164.873	88.035	133.31	39.155	-39.272	131.937	-11.793	64.155	-218.645	-153.633	127.697	-55.333	-96.578	253.275	114.07	280.542	85.021	-213.745	-78.032	-212.501	-178.056	68.063	-99.165	-131.542	-67.558
c-Myc_T58	174.183	2119.09	3088.68	4436.44	1884.42	3336.12	1980.42	3616.72	1450.32	1651.67	3336.12	2119.09	2862.57	142.908	877.746	1884.42	1884.42	2274.43	2119.09	2023.45	4053.7	2168.39	3088.68	-73.627	766.296	2599.31	1932.36	612.31	1177.72	4304.27	2663.4	3088.68	3175.84	2330.05	2663.4	1363.46	1519.33	4184.13	1804.21	3706.37	2599.31	5934.06	1932.36	3253.54	5934.06
NFKB3_S263	167.092	-71.214	117.303	-4.42	-13.368	-42.416	-217.381	-49.464	-100.436	-118.359	-103.226	-12.332	-176.339	2.859	102.627	118.782	-161.886	10.134	-58.336	99.754	-117.015	-23.267	-171.124	-95.896	12.359	178.162	-4.419	-71.917	26.232	243.204	48.134	46.465	-49.463	-137.102	49.197	-99.163	-185.947	38.704	-54.163	-203.008	50.289	-78.607	-147.319	-86.6	-152.805
CBL_Y371	-8.417	-18.877	672.437	76.303	104.563	-228.449	9.563	1.141	6.239	-53.01	163.38	100.345	-5.485	-90.589	11.106	108.197	864.711	18.331	606.106	38.092	41.43	184.627	264.331	34.183	892.732	330.93	472.62	757.57	183.789	-61.604	548.782	175.789	852.592	946.725	468.887	194.592	737.746	18.93	64.669	138.824	281.732	304.465	777.493	704.486	261.761
AQP4_S285	71.676	-28.838	-121.299	62.958	-9.006	439.148	-61.603	304.465	-17.733	-7.891	303.028	39.155	29.197	202.535	352.38	164.092	145.169	15.458	36.937	606.106	233.542	711.451	215.542	0.035	287.239	649.183	215.542	0.035	-187.911	-17.285	78.092	15.915	-116.214	-137.101	-42.415	97.155	-9.507	465.296	-226.169	313.88	38.704	167.092	256.768	358.049	91.782
3-Phosphoinositide dependent protein kinase 1_Y373	290.19	-49.462	51.486	330.93	-41.322	-8.416	47.577	55	-12.331	-106.076	-33.391	273.007	-125.133	-139.412	229.303	-210.054	-196.131	-207.684	62.958	-23.266	49.69	247.394	-171.915	134.697	4.028	-155.172	-108.792	16.535	-205.355	-158.576	-53.008	-10.668	43.676	126.035	84.479	129.239	-16.725	-138.602	13.972	28.028	1.655	18.331	-96.577	120.148	-126.525
PAK2_Y130	208.239	-104.056	54.408	153.352	-16.724	-37.361	125.303	129.239	-3.948	35.93	-28.265	-23.265	-275.686	309.176	-106.074	-105.238	41.923	1.141	30.204	-25.084	18.93	-128.688	102.627	11.697	-77.451	126.035	-277.532	233.542	-190.877	11.697	-57.763	36.387	-124.291	193.697	25.176	-86.599	-156.785	-124.29	84.479	-18.876	7.387	48.683	-130.18	153.352	71.035
FES tyrosine kinase_Y713	-171.123	201.592	-87.906	40.282	87.493	-207.683	71.676	-128.686	298.831	4.028	178.162	172.634	-58.829	68.063	149.725	-73.625	41.43	266.613	126.035	298.831	-71.212	-53.47	-132.468	57.155	48.134	1.655	-216.112	88.035	28.028	60.183	70.528	-34.499	174.183	-26.695	-37.943	-59.89	44.746	111.324	35.93	-29.369	273.007	-66.865	10.134	-62.284	-71.915
Homeo box A10_Y343	80.38	81.549	31.873	-62.283	102.627	-101.106	-55.329	-65.041	131.937	-185.945	-44.802	-181.933	91.782	-81.732	-173.6	-125.809	-162.805	91.782	-21.124	11.106	45.261	14.965	-128.685	93.028	-251.912	-86.597	-297.804	102.627	-191.91	-86.015	-71.914	63.599	103.303	75.218	85.627	-27.193	-156.011	7.859	42.535	-15.583	1150.08	68.655	2.859	-221.101	-293.015
DOK2_Y345	107.549	-124.288	-16.167	-152.804	170.958	-49.989	-48.778	148.07	-173.599	19.972	48.683	-55.328	267.972	-43.011	-45.27	-174.508	-51.804	-95.228	-28.836	171.81	83.31	-125.132	-76.85	148.07	-187.908	-114.117	-188.897	-288.383	-1.082	5.12	-152.803	-19.487	-115.6	-99.718	-155.171	93.028	-293.013	49.69	-78.606	-208.936	-78.605	1.655	-12.738	-193.085	-111.099
Glutamate receptor, ionotropic kainate 2_S715	-177.265	186.289	-226.166	-260.441	-62.76	-11.194	-17.284	-38.648	-195.154	-81.212	-131.541	-322.613	18.93	-176.338	49.197	78.092	-27.715	-211.345	-122.036	-44.223	-183.908	48.134	-212.5	-112.579	89.472	-58.828	-197.155	-96.576	-157.681	99.099	46.465	15.915	-179.945	415.042	-2.256	439.148	-47.593	115.225	15.458	-90.587	-83.669	-125.131	-22.661	259.359	-262.274
Ribosomal protein L10_S168	13.972	-127.955	-269.761	46.465	110.239	-6.083	93.577	-219.847	-79.859	-47.592	-283.88	-239.496	-96.575	-167.404	-62.281	-41.942	-170.123	72.754	-322.612	-189.871	52.092	-80.548	-11.193	-22.15	3.486	-55.969	-163.745	-2.255	-86.013	-240.888	43.676	-18.298	-234.17	-89.931	75.711	107.549	-91.849	-221.1	47.577	-172.788	-9.005	-128.684	9.035	-131.54	-5.483
Used for production/QC_	-112.578	-39.751	-87.181	193.697	22.493	-255.082	-82.377	-57.126	61.387	290.19	-201.792	-101.944	-97.899	-5.482	20.986	-218.643	20.986	42.535	-37.942	65.232	-107.463	8.493	157.106	-9.004	3175.84	580.38	-59.305	-72.399	177.338	-68.109	-9.504	-43.621	151.148	-122.035	-68.805	61.387	-120.53	91.782	-132.467	-191.909	76.303	98.479	-72.398	-33.39	-73.623
CD79A_Y188	220.549	30.204	28.535	124.669	13.387	144.408	132.592	138.056	553.775	-19.986	325.613	256.768	136.768	-7.271	-49.461	68.655	201.592	-9.503	4.028	612.31	130.599	9.563	133.951	168.676	281.732	143.648	43.085	-18.296	256.768	230.486	-156.783	0.035	-55.968	256.768	236.613	-6.662	50.915	75.218	-53.467	260.423	182.296	-171.121	215.542	300.035	96.07
NR2B_S383	-87.179	-53.466	-21.123	254.345	9.563	-28.835	-43.62	58.993	-6.082	34.838	-45.9	-53.465	120.852	281.732	13.972	82.725	-94.591	240.845	-138.601	-175.517	-29.368	-54.162	-37.36	267.972	17.218	67.479	31.261	41.923	224.387	129.239	-61.056	-59.304	72.754	-160.16	-133.205	140.789	-18.295	-116.212	126.577	71.035	-154.435	-146.521	-152.015	124.077	40.894
WT1_S365	-84.988	-164.53	-160.966	-29.988	-0.594	116.563	33.613	-15.58	-22.149	40.894	-117.014	13.387	-32.168	-119.853	-35.559	16.535	-63.322	134.697	108.197	-57.76	191.275	81.549	243.204	7.387	-169.117	-122.034	-246.925	-45.899	-93.921	64.155	-133.204	-66.862	147.254	-126.523	-80.547	-129.384	2.197	-135.482	-286.221	135.958	-111.097	-207.68	140.218	-5.481	20.5
Sialyltransferase 1_Y391	108.197	-87.178	-89.185	-101.105	15.458	56.655	-68.804	69.282	995.486	-117.685	174.183	382.155	-74.864	218.648	-104.628	-180.917	-40.304	281.732	-158.573	135.261	-22.148	62.408	-53.464	49.69	-0.593	68.063	-27.714	-99.716	245.303	98.479	72.754	130.599	-74.263	-99.16	20.986	114.07	-126.522	170.176	-105.234	-104.627	124.669	47.577	93.028	49.197	-6.08
N-Myristoyl transferase 1_Y117	127.077	327.528	-36.757	-91.206	35.93	-146.52	1.141	31.261	304.465	-29.367	65.761	-49.46	122.063	-267.726	-44.222	78.092	276.486	15.915	104.563	-41.941	-147.926	406.296	36.387	31.873	48.683	115.915	160.993	118.056	244.232	196.254	59.542	45.852	187.225	28.535	-20.503	45.261	135.261	151.148	-106.073	-79.858	327.528	133.951	187.225	50.915	7.859
Glutamate receptor ionotropic, N-methyl D-aspartate subunit 2A_Y1105	70.528	487	398.317	118.782	23.014	777.493	297.401	503.817	294.676	559.063	1243.36	1615.03	293.254	189.535	398.317	575.197	1392.97	1363.46	737.746	134.697	184.627	672.437	330.93	287.239	918.141	696.063	1335.96	606.106	1108.55	649.183	656.803	491.042	877.746	1069.65	797.768	696.063	636.817	553.775	406.296	606.106	656.803	226.401	864.711	892.732	592.746
GAB2_Y614	67.479	-96.574	97.768	288.641	136.768	114.07	-49.985	75.711	86.824	454.775	-9.501	58.993	-58.825	23.014	40.894	-134.681	94.81	15.915	141.521	-141.749	280.542	356.134	151.923	-188.895	126.035	41.923	36.937	83.31	18.93	-36.152	-0.592	137.415	175.789	175.063	-34.997	9.035	136.768	-269.758	237.486	233.542	366.359	265.331	306.042	148.07	111.324
Crystallin beta B3_Y29	69.282	-91.848	-62.757	-46.973	-3.945	-144.837	134.697	280.542	144.408	145.866	-42.413	180.789	76.951	45.261	-51.17	-147.925	-42.412	55.592	151.148	312.239	0.62	48.683	-67.557	219.641	122.063	171.81	-127.954	65.761	-168.307	-41.321	0.035	167.803	78.648	244.232	148.88	-111.095	-91.205	-107.46	-16.721	131.246	-34.996	145.169	130.599	-34.995	64.155
Amyloid beta A4 protein_T743	170.958	40.894	368.38	47.577	57.754	97.768	-48.136	49.197	43.085	-218.641	-127.162	-29.987	202.535	-51.169	33.077	-251.91	79.775	64.669	46.465	354.317	199.669	-60.477	41.923	0.62	-33.929	110.239	-27.191	-218.64	-6.66	215.542	-101.103	108.197	-87.903	82.162	43.676	220.549	68.063	122.718	-105.233	23.458	81.549	-49.459	-129.383	-71.912	-49.458
Ezrin_T234	183.007	79.296	99.099	184.627	332.746	258.092	-19.485	439.148	23.458	154.908	65.761	-40.811	213.782	116.563	-45.268	612.31	-52.49	183.789	143.648	664.162	120.852	-66.209	586.423	53.831	-17.732	307.556	-51.168	175.063	15.458	-47.591	323.521	244.232	162.5	196.254	242.092	154.092	52.641	94.183	72.754	393.648	105.852	304.465	102.113	205.289	313.88
B-Myb_T518	429.866	1392.97	569.268	680.648	192.085	512.176	448.718	1615.03	482.824	1088.28	-91.204	163.38	303.028	226.401	375.021	1804.21	-48.775	184.627	393.648	265.331	190.366	342.444	2495.06	163.38	417.746	544.12	253.275	329.169	89.472	66.31	1615.03	720.197	61.387	503.817	346.444	75.711	11.697	191.275	194.592	839.782	120.852	656.803	135.958	408.754	1363.46
Shc_Y350	205.289	35.31	24.077	-77.449	112.739	142.155	172.634	94.183	525.423	118.056	6.239	276.486	147.254	207.148	45.261	48.134	-181.929	23.458	4.57	94.183	-45.898	-129.382	141.521	47.077	-87.177	128.472	-258.833	-183.905	-84.986	45.261	16.535	49.69	41.923	69.282	-213.739	99.099	43.676	89.986	38.092	74.613	222.387	-142.549	-47.589	-114.115	53.261
Activating transcription factor 2_T51	-212.498	20.5	59.542	4.57	-88.527	199.669	-122.823	140.218	-156.01	342.444	42.535	-101.101	-55.967	145.866	14.549	113.472	-73.621	5.12	-35.558	-31.118	44.746	173.359	226.401	-234.168	76.303	113.472	-72.973	-133.924	1.655	-131.539	43.085	-39.75	-21.653	-144.836	179.958	104.563	79.296	9.035	-9.5	71.035	-235.551	163.38	-48.774	-227.323	107.007
Eukaryotic translation elongation factor 2_T57	227.479	7.859	60.183	-221.098	66.852	-92.578	44.127	79.775	288.641	-5.48	-29.365	-214.983	-79.857	171.81	-73.62	115.915	-223.716	120.148	-19.981	-100.433	-90.583	-175.514	140.789	360.317	-239.494	20.5	15.458	-174.506	-55.326	-48.135	-18.871	-185.942	43.085	403.352	208.239	-15.041	5.12	8.493	-165.331	5.669	-39.266	-81.211	-78.028	-113.415	-130.832
B-Myb_T494	28.535	193.697	-174.505	-34.994	28.535	109.535	-71.21	72.754	59.542	-114.734	-27.712	-74.26	208.239	-313.675	31.261	13.387	287.239	99.754	155.669	-137.096	66.31	-141.747	318.585	-132.465	99.754	242.092	85.021	252.007	-18.292	-40.303	66.852	44.746	-62.755	-46.477	153.352	161.69	4.57	46.465	19.972	105.183	-45.265	104.563	50.289	-139.409	-22.658
3-Phosphoinositide dependent protein kinase 1_Y9	116.563	47.577	4.028	279.007	65.232	-208.932	312.239	110.852	154.092	175.063	187.225	102.627	-79.855	89.472	166.423	102.113	-28.263	-71.909	77.528	-160.964	84.479	-57.122	115.225	161.69	269.113	-39.265	-137.095	206.204	-49.457	41.923	100.345	-153.623	-134.679	-18.291	-133.922	-22.147	-96.573	87.493	13.387	86.824	-104.625	-65.037	107.007	-36.754	127.697
NFAT1_S268	-99.158	116.563	-68.803	176.577	-223.715	-188.894	-58.334	-121.294	-275.679	-16.718	-148.888	-256.928	-117.01	-48.773	-89.93	-148.887	108.197	239.711	-48.772	-193.084	-70.725	20.986	149.725	-151.285	-11.789	10.634	196.254	-21.12	-145.707	-277.529	-119.851	86.19	79.775	127.697	-97.246	-188.893	11.106	-102.575	-137.094	-64.407	-59.883	96.606	188.732	-104.054	-3.312
eIF-2B epsilon_S466	69.282	-7.888	-169.113	-74.257	-74.256	-25.625	-41.938	111.324	7.387	-172.784	146.542	264.331	-136.279	239.711	-210.053	-3.311	45.852	2.859	-5.478	25.176	-130.173	4.028	40.282	12.359	-190.873	63.599	298.831	-53.462	21.958	158.613	141.521	-101.1	44.127	-36.15	287.239	94.183	304.465	126.577	197.148	165.556	167.092	266.613	40.894	144.408	188.732
MAPK6_Y189	104.563	382.155	0.62	-128.681	80.38	29.634	-0.591	108.197	287.239	-15.579	-97.898	-61.054	-86.008	-15.578	-23.893	-161.882	212.754	209.204	-81.728	-55.324	-12.328	168.676	154.908	250.93	-24.461	47.077	-127.159	-27.188	210.049	26.838	73.824	-101.099	-24.46	1.655	-100.431	-144.834	-19.481	-104.624	-85.424	-93.918	-100.43	11.697	-269.756	-35.557	-144.832
Protein phosphatase inhibitor 2_S121	24.077	-57.12	84.479	68.655	86.19	-50.602	26.232	-122.821	175.789	-13.945	120.852	121.528	15.458	85.627	-133.921	-144.1	312.239	-49.982	-115.597	140.789	-113.414	-42.41	-41.319	52.092	-131.536	-29.364	-15.577	230.486	-170.119	-5.477	-32.743	-38.645	-208.929	4.57	-67.555	-271.761	-44.8	-99.156	-29.363	-62.278	188.732	-27.711	-59.882	-124.283	-177.26
Neutrophil cytosolic factor 4 40kDa_T154	1197.25	1549.22	2543.13	1932.36	1088.28	2216.72	852.592	1197.25	1243.36	1804.21	1843.31	1012.09	2441.72	1763.41	406.296	649.183	1046.31	1980.42	2862.57	1726.89	2663.4	3175.84	629.599	2795.53	1549.22	3830.29	2119.09	1726.89	2728.27	3518.59	2119.09	2330.05	2023.45	2382.7	2067.01	4304.27	2441.72	2330.05	2168.39	2382.7	2728.27	2216.72	2936.03	2543.13	2067.01
Glycoprotein M6A_T10	34.838	-106.071	84.479	-22.146	43.676	11.106	-114.732	-19.98	-255.078	-180.915	77.528	17.218	-1.079	-112.577	118.782	12.359	-40.809	-156.006	-48.133	72.204	51.486	-31.117	-170.117	-71.209	-89.183	85.021	38.092	-170.116	-91.844	82.725	12.359	38.704	-18.868	-178.976	79.775	51.486	-224.977	-21.652	-171.912	-133.199	-153.621	-256.926	-193.082	-156.005	-127.951
PAK3_T423	-104.053	-12.327	-13.944	260.423	19.43	-72.394	-104.622	9.035	12.873	-92.576	-54.159	-305.817	-193.081	120.148	-71.208	-28.261	-283.874	40.894	-255.077	107.007	-17.283	-10.066	21.958	-200.485	-35.556	45.852	44.127	4.57	12.873	293.254	74.613	151.148	4.028	224.387	89.986	190.366	76.303	-66.206	121.528	-70.724	-59.3	96.07	-156.004	-117.009	87.493
STAT2_Y690	-82.926	-80.546	181.549	-66.856	-98.478	-19.979	-3.944	-187.904	111.324	-76.197	-59.299	13.387	303.028	-87.175	95.521	-89.182	-9.001	-111.09	79.296	-14.523	50.915	81.035	-302.97	55	73.282	18.331	212.754	148.88	436.535	33.077	-51.799	-82.925	287.239	-7.886	87.493	11.106	219.641	62.958	114.07	160.993	151.148	10.134	-87.174	279.007	-2.253
Acetyl-CoA carboxylase alpha_S23;S62	279.007	62.408	56.155	156.394	66.31	-33.387	148.88	56.155	150.373	-195.151	71.676	-70.723	50.915	-58.333	120.148	96.07	96.07	-76.847	281.732	43.085	208.239	194.592	-89.926	-167.4	223.352	-190.872	-49.981	-7.885	14.965	-49.98	-108.199	-23.892	-99.155	36.937	76.303	154.908	23.014	-45.893	129.239	53.261	135.261	-106.069	-58.822	-305.816	-41.318
Epsin 1_S357	-6.655	336.69	35.93	176.577	204.218	-25.08	115.915	265.331	181.549	-18.289	72.754	111.324	46.465	97.155	19.972	52.092	19.43	280.542	19.972	24.514	-97.244	88.683	288.641	129.239	-27.186	-74.86	-114.114	185.528	-290.58	2.859	23.014	-54.759	-91.2	-81.727	-10.662	40.282	91.782	207.148	-1.705	-58.332	-63.32	-37.358	99.754	-49.979	79.775
STAT5A_S780	-178.974	-79.274	19.43	-190.871	72.754	-84.983	-253.514	-149.788	-70.083	39.697	-148.884	-106.731	-33.385	-15.04	38.704	68.063	2.859	30.204	-90.582	-107.455	97.155	122.063	97.155	35.93	-125.128	-130.172	-63.9	-40.301	11.106	-33.384	-63.318	-84.311	24.514	14.549	-169.111	-142.543	-111.088	-1.077	-73.619	-78.026	-71.207	-160.96	12.359	61.387	-22.145
Cofilin 2_S3	143.648	-130.829	147.254	-49.456	68.063	-25.624	-6.654	-15.039	205.289	-234.165	-18.865	150.373	-277.525	-171.115	87.493	-86.591	-231.117	31.873	-231.116	-58.331	-97.896	-154.431	78.092	147.254	80.38	-221.097	-56.576	-122.818	-255.075	-113.413	-154.43	-226.164	-43.618	-97.895	-22.657	-108.198	7.859	-339.943	-178.052	8.493	-147.922	-116.206	-27.71	-53.461	-134.677
RhoA_S188	5560.6	4717.49	2795.53	3616.72	4717.49	4717.49	8166.32	6698.96	5934.06	6415.27	3253.54	2495.06	6415.27	5751.74	3423.73	6139.29	4184.13	9228.84	5391.8	12800.7	4184.13	6415.27	3009.7	4436.44	1615.03	3336.12	1726.89	3088.68	6415.27	4586.07	3253.54	3706.37	4717.49	2330.05	4908.73	5068.22	3616.72	3518.59	3706.37	5214.23	9228.84	2330.05	8702.26	4304.27	5751.74
Cofilin 1_S3	-37.357	-43.617	-11.187	-48.132	202.535	-251.907	-74.252	133.31	35.31	-54.158	-228.44	-45.892	31.873	-83.665	127.697	-87.173	178.162	114.07	167.803	173.359	-204.124	10.634	-37.356	118.056	-26.693	-236.984	-235.547	128.472	-117.682	-167.397	-110.302	-139.405	-175.513	-99.153	-89.925	-41.317	-132.464	32.486	20.5	-295.29	-24.458	49.69	-136.277	-71.205	-248.621
Golgin 95_S25	-63.317	26.232	-127.156	-84.982	12.873	9.035	-131.535	-114.112	-108.787	-223.712	33.613	-339.942	-3.309	-153.619	5.12	-26.692	23.014	36.937	48.134	-238.231	-255.074	-311.129	57.155	-145.706	-179.939	-121.293	-255.073	-71.203	52.641	-54.757	-13.363	217.627	30.204	190.366	-40.807	112.155	-99.713	-107.454	-181.927	-151.283	125.303	-120.528	-133.92	-177.258	-22.656
Protein phosphatase inhibitor 2_S87	-12.325	-49.455	-62.277	41.43	89.472	59.542	113.472	-18.286	309.176	113.472	-15.574	-117.008	58.993	-147.315	364.239	-82.924	25.176	-143.342	110.852	-63.316	-62.276	-295.289	11.106	45.852	-224.974	50.915	-115.596	-63.898	-28.83	-120.527	-127.155	-134.676	-212.495	44.746	-96.571	15.458	-93.914	-76.845	72.754	224.387	-1.704	-46.968	191.275	-21.651	-319.637
Androgen receptor_S213	-39.748	-2.806	-55.323	-30.566	-234.163	-99.152	3.486	-275.676	-196.122	-173.597	27.528	-361.763	-336.335	-92.575	-18.864	-16.716	116.563	152.641	-305.812	-186.92	-102.572	-231.115	111.324	-171.91	-71.201	-89.924	-12.323	69.838	-78.603	-19.977	-216.107	-41.316	240.845	96.606	-239.489	-118.357	57.155	39.697	-116.205	140.789	-196.121	-9.497	-21.65	-144.831	-180.913
Kell blood group protein_S383	174.183	664.162	307.556	426.951	21.493	520.873	398.317	475.782	1069.65	475.782	206.204	323.521	201.592	864.711	265.331	352.38	643.225	107.007	808.838	49.69	892.732	830	525.423	301.592	408.754	66.31	360.317	315.359	436.535	273.007	508.134	340.465	672.437	382.155	164.873	-97.894	525.423	306.042	445.57	-10.065	564.458	115.225	372.901	-23.262	197.148
SHP2_S591	126.577	963.486	559.063	680.648	479.085	544.12	963.486	475.782	1046.31	995.486	2274.43	2382.7	2067.01	1695.88	1150.08	1581.85	2862.57	3009.7	2441.72	1243.36	1695.88	2330.05	325.613	2663.4	4436.44	1884.42	4184.13	2543.13	1884.42	2330.05	2663.4	1418.78	1763.41	4053.7	2795.53	3088.68	2274.43	1932.36	2216.72	1763.41	2168.39	1221.94	1980.42	1450.32	1029.14
Peptidylglycine alpha amidating monooxygenase_S947	-189.865	-6.079	-134.675	-45.891	-361.76	-10.66	-112.575	-242.456	210.049	136.768	0.035	-25.623	18.93	2.859	-63.315	36.387	329.169	86.824	-316.657	65.232	-8.409	-94.588	-43.615	-74.251	-72.971	-224.972	-8.999	-171.114	-26.281	65.761	58.373	-290.577	-66.202	-49.454	-109.56	85.627	33.613	118.056	366.359	-181.925	-181.924	-82.37	-279.524	-108.196	-59.879
0	-191.907	-15.037	211.824	13.972	-139.402	-140.906	176.577	436.535	201.592	-231.114	-90.579	330.93	127.697	-108.786	82.725	264.331	-279.523	-198.227	12.873	-74.858	45.852	-130.827	408.754	12.873	-201.784	-120.525	107.007	4.028	-106.729	-214.981	-56.575	160.993	37.472	101.563	126.035	66.31	-8.407	-222.356	-145.704	183.789	-52.486	23.014	-70.719	265.331	192.831
PPAR gamma coactivator-1_S266	24.077	122.063	250.93	137.415	-122.817	462.197	30.648	636.817	757.57	146.542	155.669	93.028	17.218	50.915	45.852	534.085	-85.423	-221.093	130.599	111.324	-7.883	-67.55	391.296	118.056	-106.067	22.493	-19.477	-78.024	30.648	-161.879	210.915	245.303	1.655	18.331	47.577	-248.62	-179.937	-189.864	125.303	382.155	-188.889	327.528	-34.991	78.648	269.113
Oncoprotein Mdm2_S166	114.669	-117.007	79.296	1.655	107.549	-131.533	26.232	-127.154	-76.843	-96.57	-16.164	155.669	-25.621	231.5	-10.064	-213.736	244.232	-50.596	30.648	-3.307	0.035	7.859	15.915	-127.153	-68.107	-2.805	-99.151	-73.617	153.352	-67.549	-70.716	17.218	122.718	24.514	66.31	166.423	-218.636	-122.031	21.958	-25.079	27.528	-6.651	-89.181	-44.797	-147.92
Protein kinase C, mu_S738	-11.786	-16.715	346.444	34.183	-31.661	-264.136	1.655	-69.456	122.063	125.303	-2.804	-13.942	0.035	-18.284	51.486	-173.596	186.289	39.155	294.676	97.768	26.838	108.197	-117.005	92.394	71.035	111.324	273.007	-48.768	124.669	114.669	60.183	17.725	46.465	45.261	25.761	-19.975	212.754	-182.796	123.338	-6.075	-271.758	20.986	190.366	32.486	80.38
Regulator of G protein signaling 14_S260	-144.097	-144.829	-183.898	14.965	140.789	284.401	5.12	270.261	-41.936	219.641	62.408	4.028	-206.433	-217.376	30.648	61.873	-119.101	-45.261	21.958	-116.203	395.859	199.669	310.789	-269.752	-54.755	151.923	110.852	-4.892	-238.229	-95.222	-125.803	-87.899	53.831	68.655	126.577	-256.924	123.338	66.31	-66.201	240.845	181.549	135.958	358.049	215.542	194.592
ETS variant gene 1_S191	-221.092	41.43	-191.906	-29.362	192.085	-81.725	-135.476	-198.225	199.669	266.613	97.768	-105.229	-216.106	144.408	-178.051	27.528	118.056	-343.336	-366.828	12.359	55	-49.453	62.408	17.725	-84.309	-565.493	-256.922	-16.714	279.007	-439.213	-125.125	-565.491	-475.448	-96.567	-219.84	288.641	191.275	-506.199	-155.163	275.085	240.845	-255.072	354.317	96.07	403.352
Cytohesin 2_S392	16547.8	21494.2	28731.6	18537.1	28731.6	16547.8	28731.6	21494.2	21494.2	28731.6	28731.6	28731.6	28731.6	28731.6	28731.6	28731.6	28731.6	28731.6	28731.6	28731.6	28731.6	28731.6	28731.6	21494.2	28731.6	21494.2	28731.6	28731.6	21494.2	28731.6	14604.8	21494.2	28731.6	28731.6	28731.6	21494.2	28731.6	28731.6	28731.6	28731.6	28731.6	14604.8	28731.6	28731.6	28731.6
p53_S33	224.387	1763.41	979.127	1046.31	19.972	672.437	3.486	1932.36	553.775	1197.25	-32.741	379.732	2119.09	2119.09	979.127	2495.06	388.951	1108.55	1108.55	1843.31	877.746	271.486	2274.43	137.415	129.93	516.782	664.162	408.754	291.768	777.493	1519.33	472.62	553.775	436.535	499.937	995.486	499.937	1130.47	757.57	728.134	329.169	559.063	73.282	170.176	656.803
B-Raf_S428	819.31	223.352	-86.59	273.972	61.387	-265.891	-103.222	-104.048	-5.475	11.697	-116.201	-92.574	252.007	417.746	210.915	372.901	649.183	186.289	465.296	1519.33	30.204	93.577	-93.241	73.824	118.782	-325.79	-40.806	139.549	234.585	393.648	85.627	86.824	211.824	157.866	503.817	1392.97	364.239	296.07	472.62	-41.935	-91.197	65.232	39.155	-87.172	22.493
Retinoblastoma like 1_S650	-295.288	96.07	-57.755	180.789	-30.565	-169.109	-169.108	-211.34	233.542	66.31	-65.035	-127.15	134.697	129.239	-92.572	-114.111	80.38	-264.134	-117.004	-188.888	21.958	-189.863	-12.322	153.352	-264.133	-175.509	-171.112	-83.664	-108.785	-212.494	-95.22	-177.257	-182.794	-193.077	-53.003	-176.33	-246.921	-198.224	-132.463	-121.29	-147.314	-18.283	-82.368	-208.926	-156.778
ELK3_S357	26.838	777.493	259.359	154.092	58.373	94.81	-61.05	819.31	221.493	256.768	69.282	-72.391	108.197	503.817	157.106	255.641	264.331	-17.728	354.317	76.303	553.775	830	852.592	-123.503	-1.703	71.035	173.359	111.324	131.246	-27.185	360.317	358.049	-32.165	12.359	79.296	146.542	-158.566	15.915	44.746	-79.852	171.81	386.556	-159.27	39.155	182.296
Protein phosphatase 1, regulatory subunit 3A_S48	787.746	316.986	1615.03	1335.96	246.197	495.387	1980.42	808.838	2599.31	1363.46	2067.01	5068.22	65.761	368.38	442.655	423.789	491.042	-74.856	451.718	249.725	575.197	728.134	411.641	525.423	1088.28	96.07	1150.08	360.317	559.063	78.648	120.852	232.458	538.796	1763.41	214.669	356.134	864.711	-61.049	704.486	458.239	436.535	1046.31	2330.05	839.782	852.592
cAMP response element-binding protein 1_S133	1221.94	4586.07	5214.23	5068.22	2862.57	5214.23	4184.13	5214.23	4908.73	4436.44	6139.29	9228.84	4908.73	4184.13	5560.6	5560.6	9974.95	6955.75	7301.41	5560.6	8702.26	7301.41	7301.41	3088.68	5391.8	5751.74	6139.29	5560.6	7301.41	6698.96	5214.23	5751.74	6955.75	6698.96	7301.41	4053.7	6139.29	5214.23	4586.07	5391.8	6139.29	5068.22	6955.75	8166.32	5214.23
APC_S2054	12800.7	12800.7	12800.7	12800.7	11508.5	11508.5	11508.5	16547.8	11508.5	14604.8	14604.8	16547.8	9974.95	11508.5	12800.7	16547.8	16547.8	16547.8	18537.1	16547.8	21494.2	16547.8	11508.5	8702.26	11508.5	11508.5	9974.95	16547.8	14604.8	14604.8	8702.26	8702.26	14604.8	12800.7	16547.8	14604.8	14604.8	11508.5	14604.8	14604.8	14604.8	9228.84	16547.8	12800.7	12800.7
Bruton's tyrosine kinase_S180	9974.95	8166.32	7301.41	9974.95	10774.7	12800.7	9228.84	11508.5	10774.7	10774.7	12800.7	12800.7	7301.41	8166.32	7654.26	9974.95	10774.7	10774.7	11508.5	9974.95	9228.84	9228.84	6698.96	9228.84	9974.95	9974.95	9228.84	12800.7	11508.5	12800.7	10774.7	9974.95	10774.7	10774.7	10774.7	11508.5	11508.5	10774.7	10774.7	12800.7	9228.84	7301.41	11508.5	10774.7	8166.32
Fibroblast growth factor receptor 2_Y813	332.746	16.535	-240.878	121.528	-194.229	656.803	-14.52	-144.828	250.93	-78.023	-146.516	48.134	-16.163	140.218	-16.162	244.232	-27.184	212.754	210.915	92.394	-67.547	91.254	-196.119	221.493	-157.675	5.12	5.12	194.592	133.951	223.352	408.754	-170.112	32.486	-65.034	210.049	553.775	271.486	830	375.021	31.873	252.007	-13.361	161.69	-238.228	63.599
cAMP-specific 3',5'-cyclic phosphodiesterase 4B_S133	395.859	2441.72	2728.27	2274.43	2023.45	2119.09	2274.43	2274.43	2728.27	1335.96	2382.7	3423.73	1884.42	3423.73	2168.39	1651.67	4053.7	2862.57	4184.13	2728.27	3942.34	3088.68	1804.21	906.62	4717.49	2543.13	3088.68	2663.4	2599.31	2728.27	2728.27	2330.05	2274.43	3830.29	3336.12	1980.42	3336.12	1884.42	1843.31	1884.42	1884.42	1418.78	3336.12	3088.68	2216.72
Ras related protein Rap 1B_S179	2495.06	5214.23	4586.07	4717.49	5751.74	4586.07	3942.34	4717.49	4436.44	5391.8	4908.73	4908.73	3942.34	4053.7	4053.7	5751.74	5934.06	7301.41	7654.26	6139.29	6955.75	5560.6	4717.49	3336.12	7301.41	4908.73	5751.74	4908.73	5934.06	7301.41	5214.23	4717.49	4908.73	4184.13	5934.06	5214.23	6698.96	5934.06	6955.75	6698.96	5751.74	5560.6	5934.06	6698.96	5068.22
Transgelin_S181	-22.143	90.577	-140.232	-132.462	-191.903	-232.537	-31.111	-245.222	187.993	-103.221	122.718	-251.903	-144.094	115.915	75.711	-49.451	68.655	196.254	-183.894	-198.223	227.479	-68.105	-37.935	-255.071	144.408	-80.543	35.31	14.965	73.824	-32.74	-47.581	18.331	72.754	245.303	117.303	227.479	499.937	202.535	-62.275	-184.862	-106.727	-239.485	173.359	130.599	-25.078
T cell acute lymphocytic leukemia 1_S122	-85.421	-180.909	8.493	-71.907	223.352	34.183	53.261	88.683	-127.947	-108.784	-50.593	-144.827	-343.335	11.697	-96.565	73.824	-133.195	-27.707	29.634	225.451	18.93	-236.981	56.155	-206.428	-119.1	-74.855	-295.286	219.641	1.141	-26.28	37.472	-65.033	-319.633	-167.396	-82.367	-11.785	7.387	271.486	-218.634	76.951	-12.321	-142.541	-250.324	20.5	16.535
SLP 76_Y113	279.007	38.092	125.303	163.38	-6.074	42.535	336.69	209.204	21.958	112.739	108.958	406.296	-7.266	87.493	-22.655	158.613	-62.753	35.93	137.415	-158.565	93.577	-13.359	186.289	208.239	92.394	-95.891	130.599	110.239	24.514	-79.27	-52.484	-15.034	114.07	52.641	166.423	322.12	270.261	53.261	211.824	-79.269	-79.268	153.352	50.289	167.092	137.415
SYK_Y323	175.063	65.232	131.246	187.225	-145.701	-41.932	20.5	198.021	269.113	-46.967	-14.518	187.225	50.289	-240.876	164.873	-147.313	40.894	136.768	-17.279	175.789	50.289	-26.278	16.535	7.387	58.993	99.099	-45.26	89.986	-169.107	79.296	-107.45	61.387	-68.104	83.31	244.232	158.613	-134.673	169.437	-114.11	-51.163	148.88	198.803	69.838	80.38	43.085
Metal regulatory transcription factor 1_Y140	26.838	92.394	195.465	-234.161	370.521	20.5	124.077	-217.374	39.697	-10.063	-170.11	20.5	-45.259	-15.571	48.134	20.986	88.035	-28.258	-171.111	-65.032	17.218	-19.474	-53.002	-162.798	7.859	4.57	80.38	-11.185	118.782	55.592	-40.3	-142.54	183.789	-127.946	93.577	64.669	140.218	-97.243	-264.132	45.852	-22.141	-48.129	-148.883	-184.861	-48.128
T-cell antigen receptor, zeta_Y123	-155.999	-52.483	-49.45	-188.887	45.852	-152.007	-65.031	-46.966	-28.257	8.493	76.951	120.148	-130.168	17.218	-147.312	-6.073	-28.256	96.07	-151.28	246.197	195.465	82.725	124.669	-19.974	135.261	-256.92	13.972	-339.936	-51.796	69.282	33.613	131.246	53.831	25.176	-155.998	58.373	110.239	122.063	-8.404	-55.322	87.493	1.655	-267.714	28.535	-87.897
SCAMP1_Y37	193.697	166.423	40.894	366.359	24.077	163.38	366.359	26.232	-34.487	-35.554	-40.804	253.275	-16.712	-181.92	64.155	146.542	-112.573	135.958	-51.795	-147.311	-191.9	45.261	-2.803	43.085	24.514	-13.358	-9.495	-152.006	0.035	-226.157	-218.632	35.31	57.155	-62.274	1.655	-101.94	5.669	-99.707	-140.905	64.155	13.972	242.092	-98.475	34.838	64.155
Death associated protein kinase 1_S308	133.951	-33.923	-45.89	157.866	30.204	51.486	-91.842	-54.156	-57.113	103.303	-136.27	23.458	126.035	250.93	-39.261	-74.247	-178.05	192.831	4.57	-107.449	-11.784	79.775	187.993	-68.102	65.761	52.092	-62.752	53.831	-13.357	18.331	167.092	44.746	-104.047	-210.047	-2.802	81.035	-300.297	-17.276	30.648	-16.711	-73.614	145.169	91.254	-38.641	-37.348
DAB2_S24	88.683	142.908	28.028	240.845	406.296	559.063	52.641	182.296	231.5	-281.713	46.465	84.479	1243.36	529.852	105.183	41.923	124.077	358.049	564.458	-1.073	301.592	408.754	19.972	2216.72	395.859	757.57	624.021	696.063	1012.09	918.141	338.5	472.62	146.542	315.359	300.035	728.134	468.887	766.296	808.838	592.746	503.817	429.866	512.176	656.803	643.225
Used for production/QC_	-69.451	-62.273	76.303	-144.826	-145.699	-221.091	-63.894	61.387	-4.413	258.092	-39.259	14.965	-174.501	-27.705	-152.004	-25.077	29.634	-63.31	-88.523	-129.377	-275.672	-57.751	-8.998	-68.101	140.789	-207.673	62.408	83.852	-95.889	42.535	-23.887	109.535	-69.45	84.479	-171.908	-46.473	77.528	4.028	-52.481	129.93	18.93	48.134	-32.739	91.254	-92.569
Clathrin, heavy polypeptide_Y1477	-22.14	-2.801	300.035	249.725	277.761	240.845	133.951	71.676	18.331	-21.117	-264.13	-125.124	34.183	165.556	116.563	-78.602	174.183	134.697	-210.045	162.5	260.423	78.648	-158.564	211.824	-55.96	-184.86	188.732	-22.654	60.183	-7.881	-91.84	68.655	-22.139	155.669	158.613	420.887	-177.254	35.31	24.514	105.183	23.014	-97.892	82.162	27.528	-45.889
WW Domain containing oxidoreductase_Y33	97.768	182.296	-97.89	356.134	-68.1	-95.216	35.31	-29.985	14.549	-26.276	-6.071	67.479	112.739	-55.321	-72.389	-47.579	221.493	76.303	91.782	164.873	210.049	12.359	23.014	157.106	-97.241	112.739	332.746	-25.619	-3.941	13.972	-15.033	-55.32	127.697	98.479	-17.275	-51.159	89.986	55	119.465	86.19	100.972	10.634	211.824	85.627	99.754
VEGF receptor 2_Y996	9.035	76.951	130.599	408.754	-120.522	142.155	109.535	2.859	306.042	-17.274	287.239	138.824	-1.701	-104.617	36.387	-59.876	-332.763	-104.616	253.275	-175.507	-17.727	451.718	-10.062	240.845	5.669	154.092	-200.479	-68.098	10.634	95.521	9.563	-130.166	-63.309	60.183	-56.573	-115.594	170.958	34.838	148.88	-106.061	313.88	212.754	20.5	332.746	19.972
CD5_Y487	90.577	16.535	196.254	23.458	-79.267	5.669	-13.356	-0.586	-33.382	-105.226	-61.591	-44.213	-19.473	238.556	116.563	65.232	44.746	43.085	115.225	79.775	-160.953	-49.973	-114.107	-106.06	-51.158	110.239	-224.965	-61.046	-152.795	56.155	-111.083	1.141	49.69	40.894	-108.193	111.324	-82.921	-80.542	-39.258	36.937	77.528	-347.019	-71.198	-39.746	-172.779
Erythropoietin receptor_Y368	216.641	-9.492	-99.149	27.528	58.993	-37.933	-93.909	73.282	157.106	149.725	-78.021	168.676	-108.781	38.704	-49.971	-77.443	-4.412	154.092	-71.904	236.613	13.972	-40.802	-138.591	76.951	273.972	-199.312	70.528	193.697	181.549	-48.767	48.683	-134.672	26.838	33.613	36.387	156.394	-79.266	18.93	-20.497	32.486	-16.16	-79.848	158.613	-32.163	-94.584
IRS 1_y1229	198.021	8.493	262.901	185.528	11.697	-172.778	74.613	81.035	283.063	356.134	406.296	403.352	24.514	113.472	48.683	168.676	59.542	737.746	-21.647	136.768	193.697	35.93	107.007	564.458	-150.572	198.803	8.493	85.627	-210.044	53.261	115.225	142.908	-108.192	-165.32	-24.454	101.563	194.592	127.077	73.824	58.373	-66.198	-0.585	-82.92	80.38	-82.919
Phospholipase C, gamma 2_Y1217	-49.97	-8.997	93.028	49.69	-52.479	76.303	234.585	29.197	91.782	2.859	203.366	38.704	-229.718	1.141	-74.853	-35.553	-62.751	-120.521	96.07	-69.448	-61.59	151.923	-136.268	-108.78	-43.003	33.077	-178.973	30.204	-75.54	14.965	89.472	-153.615	128.472	93.577	115.225	-158.563	-74.245	267.972	-19.969	55.592	-45.256	-122.025	-32.161	-84.307	-171.109
PDGF receptor, alpha_Y1018	56.655	-59.295	-16.159	-21.114	184.627	-83.66	-53.459	-13.354	-2.799	246.197	137.415	41.923	12.873	-49.969	148.88	-43.612	61.873	183.007	-33.38	85.021	-71.903	79.775	-10.656	391.296	41.43	-140.227	127.077	19.972	-56.572	-62.749	-187.899	-25.617	37.472	-58.326	-21.644	-155.16	-20.496	-104.614	-43.611	63.599	10.134	-85.418	199.669	97.155	151.923
Caspase 9_S196	160.063	209.204	612.31	564.458	-90.576	892.732	244.232	2067.01	284.401	932.549	151.148	85.021	1130.47	232.458	629.599	711.451	14.549	171.81	67.479	65.232	275.085	320.423	1046.31	672.437	156.394	388.951	170.958	-119.097	49.197	115.225	737.746	711.451	-117.676	114.669	167.803	-157.669	31.873	20.986	49.197	892.732	-53.458	787.746	-90.575	101.563	819.31
MAPK8 interacting protein 1_T103	55	76.303	128.472	-26.687	151.148	-128.673	29.197	-19.968	50.915	179.099	-114.105	95.521	-150.57	10.134	82.162	-64.403	-45.888	122.063	-44.795	-65.64	-28.254	-104.045	-8.402	106.437	-135.472	-74.851	-72.388	44.746	64.155	-53.457	102.627	285.923	-279.514	1.141	-161.877	-54.749	79.296	-217.372	-117.001	-124.278	208.239	31.261	-49.446	-55.959	95.521
CDC2_T161	-56.571	173.359	145.866	458.239	265.331	195.465	696.063	231.5	499.937	39.697	354.317	2441.72	96.606	15.458	-8.995	-57.112	-3.939	11.697	-32.737	-110.298	55	112.155	-129.375	439.148	346.444	-108.19	-94.583	61.873	45.852	101.563	55.592	-22.138	101.563	72.754	72.754	226.401	203.366	-189.857	56.655	-59.874	12.359	472.62	606.106	262.901	253.275
PSTPIP1_Y345	160.063	-152.002	179.958	-248.615	-36.147	2.859	25.176	1.655	-7.88	-30.563	84.479	109.535	110.852	-1.071	-48.126	49.197	110.239	-67.542	-87.171	114.669	-83.659	64.155	-106.058	148.07	118.782	-110.297	-10.06	-256.918	-31.108	-21.113	-130.164	-105.224	11.106	-21.112	-171.906	49.197	62.408	20.5	47.077	-251.9	35.93	-111.081	14.549	65.761	-6.069
SMAD4_T277	-66.85	15.458	151.148	51.486	-44.794	503.817	-49.443	275.085	74.613	458.239	117.303	19.43	-10.655	208.239	18.93	472.62	-307.944	149.725	-1.699	-101.937	204.218	-15.029	152.641	217.627	57.754	187.225	273.972	38.092	-34.484	-1.07	368.38	382.155	192.831	-85.416	-69.446	-25.074	-164.514	-8.401	-210.043	273.007	24.514	395.859	-58.816	-11.781	185.528
Lymphoid enhancer-binding factor1_T155	-92.568	43.085	79.775	746.697	-32.735	250.93	487	757.57	122.718	229.303	80.38	187.225	160.993	664.162	78.648	2216.72	180.789	56.155	-60.472	192.831	234.585	12.359	777.493	-23.886	82.162	415.042	426.951	116.563	-27.179	261.761	475.782	408.754	-28.252	75.218	29.197	0.035	78.092	1.141	-155.994	112.155	73.824	575.197	53.831	223.352	49.197
Dopamine receptor D1_T360	142.155	-117.675	110.239	-142.537	52.092	346.444	59.542	-88.52	7.387	130.599	192.085	178.162	225.451	420.887	144.408	69.838	116.563	-126.516	12.873	-82.918	-97.887	-22.137	149.725	245.303	45.852	187.225	-1.069	-29.983	50.915	5.669	-184.858	-111.08	-8.994	-311.122	94.183	179.099	-20.494	216.641	157.106	18.93	-72.386	-4.41	-69.445	-23.259	30.648
BCR_Y246	-10.654	131.246	-42.404	122.063	-82.365	-68.096	41.923	50.289	41.43	138.824	107.549	248.599	-29.361	74.613	0.62	-52.996	-182.785	195.465	11.697	280.542	-37.93	105.852	122.063	93.577	35.31	27.528	-188.885	-39.256	127.077	-76.842	-28.825	-45.254	-54.746	100.345	-90.573	76.303	148.88	111.324	137.415	-20.493	-57.75	88.035	54.408	35.93	-93.907
Ribosomal S6 kinase 1_S230	3830.29	2330.05	3175.84	2795.53	5751.74	2067.01	3706.37	2495.06	3706.37	3175.84	2728.27	3336.12	4717.49	4436.44	5214.23	4053.7	3253.54	4304.27	3253.54	3253.54	3423.73	2862.57	2023.45	154.908	2216.72	2728.27	2382.7	1549.22	1980.42	2495.06	1012.09	1150.08	1392.97	643.225	2599.31	4586.07	1726.89	1484.68	1392.97	3942.34	3518.59	1275.62	2728.27	1581.85	1581.85
L1 cell adhesion molecule_S1152	1335.96	864.711	656.803	808.838	1069.65	737.746	819.31	290.19	448.718	720.197	166.423	318.585	205.289	1549.22	877.746	362.211	93.028	304.465	309.176	307.556	183.007	271.486	19.972	534.085	217.627	209.204	465.296	275.085	687.641	839.782	248.599	377.296	436.535	206.204	495.387	1804.21	332.746	687.641	687.641	852.592	553.775	205.289	1108.55	757.57	839.782
Calpain, large polypeptide L1_T80	-277.518	13.387	-27.702	-372.599	-343.331	-97.886	-51.154	-193.072	-19.471	-33.919	-45.253	-279.513	-235.539	-46.471	-96.564	-279.512	-188.884	-248.614	-79.263	98.479	-81.72	-108.189	-89.175	-177.251	-166.371	-176.326	-62.748	-89.918	68.063	-102.568	-65.029	-316.649	-39.255	247.394	69.282	30.204	165.556	-26.274	105.852	279.007	-72.968	60.789	5.12	-35.551	-62.747
Aralkylamine N-acetyltransferase_T31	-91.836	36.387	-58.324	-34.481	-61.588	157.106	19.43	-59.872	-12.735	15.915	-44.793	-208.923	-26.273	68.655	-114.103	-7.879	94.183	141.521	-68.799	-67.541	-88.518	-25.073	10.634	-218.626	-84.977	340.465	110.852	126.577	52.641	78.092	157.866	-138.589	144.408	-37.346	-48.124	-13.353	-111.831	398.317	269.113	-144.821	117.303	-38.639	93.577	132.592	-172.775
EGF receptor_T693	-14.515	-59.293	395.859	403.352	91.782	398.317	544.12	575.197	0.62	877.746	-104.042	140.218	138.824	47.577	254.345	1130.47	-75.539	310.789	234.585	-109.555	97.768	78.092	1130.47	249.725	209.204	395.859	315.359	30.204	-36.742	382.155	465.296	442.655	-58.815	138.824	290.19	5.669	177.338	358.049	508.134	529.852	-126.515	963.486	94.81	130.599	436.535
Kinesin like 4_T463	-193.071	-98.471	53.261	-34.986	-118.35	-76.193	198.021	186.289	-129.374	14.549	182.296	79.775	-173.589	-114.729	134.697	316.986	-78.017	283.063	25.761	-91.835	42.535	-5.473	-137.823	94.183	39.155	116.563	329.169	102.113	408.754	35.93	99.099	-33.377	53.261	12.359	-45.886	68.655	97.768	-23.258	-119.096	120.148	2.859	14.549	-28.824	-55.314	50.289
NIK_T559	105.183	-197.142	28.028	-24.451	327.528	-80.539	-27.701	-12.319	88.683	7.859	-118.349	94.81	-217.37	-66.848	-87.894	120.148	-166.369	-63.892	129.93	53.831	-20.492	-26.272	-76.191	73.824	52.641	-62.746	-10.653	-124.273	-283.866	39.155	99.754	195.465	63.599	5.12	80.38	62.958	-45.252	36.937	-2.248	-33.376	80.38	104.563	-101.091	-68.798	0.62
CRK_Y221	144.408	102.113	97.155	-32.734	60.789	91.254	107.549	115.915	39.155	-62.745	135.958	60.789	-14.514	254.345	-203.001	24.514	129.239	-240.871	-68.797	144.408	33.077	102.627	-136.266	174.183	-11.78	-158.562	-82.916	-258.828	-97.884	-26.271	-64.4	103.873	155.669	-89.172	-159.267	-58.814	-152.792	-131.525	110.239	-37.345	124.077	26.838	-78.016	-22.136	-35.55
MAP3K8_S400	118.782	-39.745	-2.798	18.93	271.486	156.394	12.359	288.641	-8.992	18.331	58.373	-271.747	-126.514	-7.26	118.056	2.859	84.479	-3.299	95.521	33.613	150.373	-56.568	155.669	512.176	38.704	-13.936	-136.265	87.493	-50.59	110.239	-34.985	99.754	111.324	-124.272	58.993	-164.513	4.028	-200.475	-84.976	98.479	-199.307	-78.015	42.535	-343.33	33.613
p21-activated kinase 7_S573	-58.321	185.528	172.634	534.085	-116.192	575.197	211.824	479.085	105.183	-162.794	-89.171	-11.779	10.134	62.958	-12.318	-57.749	89.472	-145.696	85.627	-138.586	261.761	215.542	156.394	91.782	94.183	165.556	156.394	-131.524	-61.043	-107.445	-236.971	-61.587	-288.37	190.366	15.915	-70.076	188.732	79.775	-178.971	99.099	-136.264	400.908	-178.045	18.331	-10.652
Methyl CpG binding domain protein 3_S24	-2.247	-79.262	-16.158	-68.796	-93.906	830	-27.174	185.528	-179.934	-47.577	-57.748	-255.063	-20.491	-138.585	7.387	-34.48	-31.107	13.972	-88.516	-104.04	-54.745	88.035	77.528	167.803	59.542	618.127	75.218	15.458	-91.192	28.028	94.81	60.183	218.648	-54.152	-170.106	-123.496	122.718	273.007	49.197	13.387	-191.895	82.162	124.077	26.232	8.493
PEA15_S104	14604.8	16547.8	10774.7	16547.8	14604.8	18537.1	9228.84	12800.7	9974.95	8702.26	10774.7	11508.5	14604.8	12800.7	10774.7	8702.26	11508.5	9974.95	10774.7	9974.95	11508.5	12800.7	9228.84	14604.8	14604.8	18537.1	12800.7	10774.7	11508.5	18537.1	9228.84	11508.5	9974.95	11508.5	9974.95	11508.5	11508.5	12800.7	11508.5	10774.7	10774.7	12800.7	10774.7	12800.7	9974.95
Cyclin dependent kinase inhibitor 2D_S66	932.549	261.761	-10.651	158.613	36.387	426.951	199.669	116.563	88.035	-49.44	-186.912	-139.396	327.528	2.197	327.528	-52.476	-48.122	-21.641	68.063	26.838	-25.072	-150.567	-121.289	-22.648	58.993	200.535	190.366	62.408	182.296	656.803	224.387	151.923	107.549	207.148	266.613	249.725	249.725	332.746	141.521	68.063	-123.495	-20.49	-121.288	53.831	-140.224
Ribosomal protein S6 kinase alpha 3_S369	680.648	49.69	172.634	265.331	21.958	-194.22	19.972	68.655	152.641	14.965	254.345	123.338	315.359	516.782	-34.479	334.81	138.824	105.183	73.824	-56.567	-10.057	-6.642	164.092	5.12	-47.576	-10.056	-100.419	-91.19	-17.272	368.38	429.866	356.134	210.049	122.063	62.958	183.789	61.387	83.31	-66.192	-137.821	-51.792	297.401	29.197	-1.068	112.739
Low density lipoprotein receptor-related protein 1_S4520	119.465	-119.094	193.697	28.535	-185.936	156.394	-64.399	-83.657	9.035	-152	153.352	-19.469	-199.306	-64.398	-106.056	-116.19	-103.218	316.986	0.62	-89.916	-68.094	136.768	279.007	-141.741	-9.49	-281.707	128.472	-114.726	-183.888	66.852	-111.829	-196.114	51.486	81.035	-13.352	-155.153	-172.773	-43.609	-45.25	-151.999	71.035	61.387	-54.151	-95.884	-201.775
HCDH1_S151	62.408	8.493	-93.236	-236.969	-11.778	13.387	372.901	157.866	-74.243	122.063	56.655	236.613	193.697	-46.469	115.225	250.93	279.007	423.789	309.176	258.092	175.063	67.479	313.88	262.901	60.183	391.296	322.12	529.852	186.289	270.261	313.88	276.486	224.387	386.556	245.303	-87.892	248.599	50.289	160.063	315.359	83.852	145.866	210.915	352.38	-51.151
DNA topoisomerase II alpha_S1469	75.711	281.732	14.965	465.296	932.549	-23.882	375.021	62.408	141.521	10.134	-5.471	-83.656	161.69	204.218	342.444	-2.246	-102.567	247.394	135.958	-82.915	14.549	79.296	114.669	98.479	12.873	-6.641	-97.882	181.549	173.359	219.641	173.359	144.408	110.852	310.789	248.599	400.908	72.204	273.007	218.648	553.775	720.197	214.669	21.958	377.296	107.007
Vinculin_S1101	140.218	-117.672	81.549	-88.513	27.528	-302.962	72.754	-112.569	-201.774	-65.637	-31.105	59.542	-58.813	-69.442	65.232	-90.57	-15.57	-245.22	360.317	192.831	-68.093	-182.781	107.549	-214.971	-109.553	-401.72	-174.495	145.866	-81.717	-119.844	37.472	-226.15	194.592	-305.802	-50.588	-130.82	-1.067	-70.71	-98.47	-33.917	-199.305	-211.333	-48.764	-108.186	-133.91
Vanilloid receptor 1_S801	-82.361	-54.744	-155.991	-242.451	-26.682	-307.939	94.183	-106.053	-95.208	-183.887	-198.215	37.472	-222.349	-262.257	-101.09	0.62	-157.662	56.655	-70.075	-95.883	-66.847	-264.127	114.07	-77.439	-409.91	-240.867	-47.574	40.282	-49.967	-30.562	-140.899	-1.697	-295.277	-205.344	-212.49	-37.929	-139.394	-439.207	-207.67	-59.869	-258.824	-180.904	-40.798	-226.149	-23.256
Amphiphysin_S272	92.394	98.479	362.211	151.148	45.261	1046.31	76.303	839.782	-166.368	1177.72	-33.374	-160.149	352.38	-24.45	74.613	963.486	52.641	135.958	-31.104	188.732	242.092	93.577	512.176	-116.995	26.838	797.768	43.676	-112.568	85.627	171.81	512.176	406.296	-111.828	-223.704	-44.791	219.641	-23.881	600.169	154.092	242.092	-53.454	672.437	-48.119	18.93	148.88
Acetyl-CoA carboxylase alpha_S80	-137.819	-226.148	60.789	-137.818	-84.305	-130.819	-206.424	-167.387	-222.346	-84.304	-223.703	-167.386	-125.796	59.542	-28.251	-313.665	81.035	-179.932	154.908	3518.59	548.782	127.077	269.113	-125.795	-197.139	-119.842	76.303	107.007	171.81	182.296	-155.989	-248.607	-226.147	212.754	140.218	-196.113	190.366	-64.397	52.092	-181.913	-159.263	2.859	245.303	49.69	29.634
Nude like protein_S231	184.627	122.718	-90.568	-50.587	53.831	131.937	28.535	-232.526	160.993	30.204	-28.82	160.993	-30.558	79.296	-119.841	330.93	76.951	254.345	-114.1	90.577	-1.066	50.289	196.254	102.113	-63.307	175.063	1.655	-66.846	-112.567	-242.448	49.69	-150.565	-111.827	-72.382	-70.074	234.585	-256.911	-29.36	-53.453	88.683	-41.31	-106.723	21.958	-5.47	132.592
Polo like kinase_T210	15.915	-50.586	26.838	-33.916	46.465	66.31	417.746	-122.021	-124.27	35.31	142.908	-178.968	548.782	87.493	-29.359	7.387	-33.373	195.465	-16.157	224.387	433.486	-118.347	-85.996	-7.875	6.239	-85.995	243.204	9.035	105.852	287.239	-33.914	208.239	-122.809	-11.182	-147.914	-82.36	102.627	6.239	-28.819	122.063	8.493	258.092	213.782	-19.967	258.092
Retinoblastoma 1_S795	2543.13	1804.21	629.599	1884.42	1335.96	2795.53	140.218	1804.21	388.951	664.162	170.958	649.183	1843.31	680.648	520.873	1726.89	932.549	777.493	1069.65	63.599	864.711	797.768	1335.96	146.542	346.444	1549.22	704.486	1012.09	979.127	787.746	472.62	892.732	406.296	766.296	207.148	618.127	766.296	3088.68	1581.85	3253.54	1197.25	1484.68	656.803	2543.13	3253.54
Connexin 32_S233	375.021	1221.94	2119.09	2663.4	3616.72	2274.43	1221.94	1418.78	1980.42	1029.14	3253.54	1726.89	406.296	1804.21	1150.08	516.782	1581.85	1012.09	696.063	62.958	1275.62	2067.01	839.782	33.613	2274.43	1305.78	1108.55	1884.42	1335.96	2274.43	757.57	2382.7	963.486	2543.13	1843.31	1695.88	1884.42	2862.57	2023.45	1884.42	1726.89	1549.22	1804.21	1980.42	2023.45
Regulator of G protein signaling 10_S176	1130.47	3009.7	3616.72	3175.84	4304.27	3253.54	2795.53	2936.03	3942.34	3088.68	5934.06	4717.49	1884.42	2441.72	2119.09	1804.21	3423.73	1651.67	932.549	995.486	2495.06	3336.12	2663.4	307.556	9228.84	3518.59	3088.68	4717.49	3518.59	2936.03	2382.7	3706.37	1305.78	6139.29	3616.72	2543.13	4908.73	4053.7	4053.7	3336.12	3706.37	4436.44	5391.8	6139.29	4586.07
Connexin 43_S367	76.303	586.423	1012.09	1335.96	575.197	-19.966	93.577	75.711	877.746	787.746	2599.31	1615.03	1029.14	819.31	1130.47	564.458	1418.78	382.155	548.782	277.761	612.31	426.951	329.169	12.359	1549.22	624.021	979.127	1221.94	525.423	580.38	728.134	1581.85	1549.22	4184.13	1197.25	420.887	2023.45	1088.28	1130.47	963.486	1763.41	906.62	1392.97	1418.78	1392.97
c-Myb_S11	28.028	238.556	-5.469	123.338	156.394	173.359	124.669	194.592	293.254	166.423	140.218	-164.511	51.486	417.746	114.07	216.641	173.359	233.542	48.134	-1.065	368.38	165.556	70.528	197.148	133.951	231.5	-213.728	10.134	84.479	192.831	-17.27	429.866	227.479	-22.647	83.31	127.077	140.789	-89.167	267.972	344.577	160.063	108.958	-4.886	106.437	99.099
Fanconi anemia, complementation group A_S1149	-31.652	220.549	48.134	7.387	122.718	-129.372	55.592	187.993	12.873	15.458	33.077	204.218	-52.994	-104.037	133.31	-54.742	30.648	18.93	318.585	-144.089	327.528	149.725	-141.74	-76.84	167.092	23.014	-164.51	-144.088	-22.646	132.592	-59.866	127.697	105.852	-13.932	72.204	-134.666	-39.741	24.077	-170.104	23.458	-130.159	202.535	-173.586	-51.789	109.535
Synapse associated protein 97_S232	167.092	-100.417	142.908	-36.739	120.852	166.423	85.021	-32.733	81.035	-147.304	95.521	202.535	48.683	124.077	458.239	167.092	73.824	140.218	181.549	152.641	53.261	-26.68	239.711	-21.639	157.106	-43.606	164.092	85.021	153.352	17.725	235.718	-92.565	85.627	-51.787	-72.963	-132.456	-17.722	119.465	41.923	60.183	-42.401	-55.313	124.077	124.077	75.711
6-phosphofructo-2-kinase/fructose-2,6-biphosphatase 2_S483	1069.65	2216.72	3830.29	5068.22	5068.22	3942.34	3336.12	3942.34	5068.22	3423.73	6698.96	7301.41	1549.22	1651.67	2274.43	629.599	2728.27	672.437	2599.31	2067.01	1335.96	2862.57	1763.41	1177.72	3706.37	479.085	5068.22	4304.27	2599.31	3009.7	1150.08	1088.28	3088.68	3088.68	4053.7	1884.42	7301.41	5751.74	4717.49	4053.7	4717.49	5751.74	4908.73	4908.73	3616.72
_	329.169	66.852	40.894	64.155	-71.195	68.655	119.465	-17.268	42.535	-112.566	-166.365	-292.996	300.035	112.739	-165.315	-58.812	-54.148	47.577	-81.197	28.028	-16.707	49.69	68.063	29.197	-114.099	313.88	-59.865	69.282	-189.855	-58.319	-52.475	142.155	-31.65	-32.159	-127.939	39.155	-105.222	92.394	2.859	209.204	19.43	-13.35	-302.961	-39.739	-140.897
Beta-adrenergic receptor kinase1_S29	267.972	61.387	-34.982	117.303	462.197	8.493	44.127	71.035	-197.138	-33.371	516.782	157.866	242.092	206.204	291.768	167.803	379.732	49.197	384.268	243.204	-47.571	-101.931	-62.263	160.993	429.866	664.162	393.648	830	250.93	297.401	420.887	290.19	508.134	534.085	830	85.021	368.38	344.577	107.549	157.866	388.951	377.296	475.782	538.796	306.042
Protein tyrosine phosphatase, nonreceptor-type, 12_S435	91.782	-57.109	134.697	83.31	138.056	-143.332	234.585	38.704	-196.112	46.465	141.521	398.317	-32.158	156.394	429.866	105.852	38.092	-33.913	-0.579	133.31	310.789	30.648	-39.254	336.69	119.465	377.296	82.162	77.528	194.592	102.113	-98.466	12.873	234.585	167.092	9.563	38.704	89.472	-138.582	-18.271	147.254	10.134	114.669	43.676	-58.811	74.613
eIF2 alpha_S52	62.958	1581.85	2382.7	3423.73	2795.53	3175.84	1651.67	1484.68	1651.67	2119.09	2728.27	2862.57	3253.54	2216.72	2936.03	852.592	2599.31	2119.09	2382.7	1484.68	2936.03	2728.27	3175.84	704.486	3336.12	3088.68	2168.39	4304.27	2795.53	3616.72	3706.37	4908.73	5391.8	5391.8	3942.34	932.549	3518.59	4717.49	3253.54	3706.37	2862.57	4053.7	3175.84	6415.27	3830.29
Filamin A_S2523	-42.4	136.768	227.479	303.028	-37.34	206.204	236.613	170.176	-17.721	240.845	9.035	151.923	-119.088	104.563	171.81	1450.32	233.542	236.613	154.092	30.648	283.063	34.183	696.063	156.394	140.789	398.317	275.085	160.063	495.387	238.556	906.62	656.803	-1.696	227.479	310.789	133.951	-22.132	70.528	230.486	117.303	112.155	529.852	32.486	7.387	217.627
CD45_S973	-172.772	-4.885	-238.217	-9.488	259.359	-114.723	-119.087	14.965	110.852	-36.738	96.07	129.93	112.739	403.352	-81.195	-2.245	157.866	93.028	-59.864	520.873	-29.98	13.972	-150.563	55.592	175.789	-48.117	-95.882	250.93	91.254	-140.896	113.472	103.303	134.697	116.563	203.366	246.197	104.563	82.725	-133.909	-119.836	89.472	-32.732	-108.183	-151.998	3.486
Glia maturation factor beta_S53	226.401	25.761	269.113	-18.857	151.923	53.831	82.162	304.465	94.81	198.021	183.789	300.035	261.761	-86.582	196.254	124.669	-28.249	113.472	66.852	283.063	46.465	143.648	285.923	181.549	439.148	4.57	188.732	68.655	47.077	48.683	252.007	136.768	110.852	64.669	140.789	151.148	72.754	72.754	261.761	37.472	66.852	139.549	50.915	25.761	174.183
Mucin 1 transmembrane_S1227	-2.793	411.641	364.239	379.732	187.993	327.528	377.296	737.746	238.556	600.169	411.641	636.817	411.641	163.38	261.761	643.225	283.063	215.542	220.549	280.542	491.042	290.19	819.31	26.838	114.669	454.775	182.296	109.535	265.331	375.021	411.641	439.148	45.261	344.577	107.007	-8.99	-63.304	264.331	136.768	230.486	190.366	312.239	218.648	426.951	90.577
CHOP_S14	71.035	-43.605	35.31	78.092	-126.509	-267.704	-1.064	53.831	-165.313	200.535	-171.9	10.134	-101.088	246.197	256.768	360.317	113.472	232.458	-288.365	62.958	109.535	32.486	147.254	142.908	-83.653	81.035	-264.126	-59.863	77.528	-100.416	166.423	3.486	142.908	-17.266	-202.997	196.254	35.93	-89.165	-58.317	69.282	85.627	40.894	52.092	75.711	113.472
Regulator of G protein signaling 16_Y177	214.669	98.479	-224.958	172.634	1088.28	131.246	-38.637	-63.89	-44.79	-11.775	135.261	-3.934	318.585	-300.292	285.923	284.401	-313.66	-202.996	33.077	-93.235	31.873	-39.253	270.261	-110.293	115.225	58.373	145.866	-48.762	79.775	148.88	131.246	122.063	-5.468	67.479	61.387	-8.989	116.563	-17.72	-83.652	-61.586	-67.538	100.345	-116.993	-140.895	-163.737
ErbB2_Y1139	74.613	-142.534	187.993	-44.205	6.796	141.521	97.768	214.669	-63.301	105.852	219.641	93.577	175.063	-66.191	177.338	-20.487	-1.062	30.648	2.859	86.19	-65.026	-62.741	98.479	-10.648	-175.502	120.852	66.31	-47.57	167.092	18.331	-46.959	76.303	6.239	55	-68.793	206.204	-191.89	52.092	72.754	169.437	-115.589	-85.99	-164.509	55.592	193.697
Paxillin_Y118	-43.604	247.394	77.528	-229.715	86.824	37.472	-17.265	-78.011	158.613	140.218	-61.585	33.613	69.838	81.549	124.077	10.134	157.106	52.092	-76.836	138.056	144.408	-62.74	73.282	-18.856	-194.217	-143.331	213.782	28.535	73.824	83.852	-150.562	-54.144	49.69	63.599	-85.989	-143.33	-75.536	86.19	69.838	86.824	146.542	-85.412	75.711	69.838	-115.588
SMAD5_Y128	82.725	-68.091	-124.268	-160.945	-142.533	40.894	-114.722	-60.468	17.218	107.549	-141.739	52.092	-78.01	-1.061	0.035	-22.131	76.951	-86.581	35.93	204.218	-218.623	45.261	-125.118	229.303	-18.27	112.155	-234.151	-49.436	82.725	-146.508	-76.184	-101.928	42.535	-119.835	57.155	193.697	112.739	-28.817	-94.577	-185.935	-290.563	-107.442	36.387	-48.114	15.458
HIP55_Y345	18.331	-193.067	5.669	-45.881	7.859	5.669	21.958	-57.106	5.12	140.789	103.873	-53.45	160.993	40.894	73.282	-51.147	2067.01	164.873	26.838	98.479	-264.125	73.824	-38.636	10.634	-68.792	-121.285	-12.315	-42.399	110.852	-155.988	-42.997	11.697	-13.93	228.352	-3.933	5.12	-39.738	258.092	151.923	198.021	35.31	16.535	85.021	110.852	105.183
MAP3K11_T277	-1.695	43.676	-98.465	-15.025	121.528	-235.534	18.331	110.852	-119.834	2.197	162.5	-119.086	649.183	213.782	362.211	285.923	222.387	218.648	-181.911	114.07	-67.535	-19.963	-16.154	-75.534	97.155	138.824	216.641	362.211	348.437	174.183	177.338	-9.485	-84.3	306.042	168.676	192.831	12.873	107.007	65.761	-66.19	107.549	86.824	298.831	-51.146	119.465
Protein tyrosine phosphatase nonreceptor 7_S83	-15.024	-95.88	36.937	-10.647	217.627	-55.312	62.408	-49.966	3.486	233.542	65.232	-122.807	-103.215	-144.087	89.472	87.493	48.683	103.303	-14.509	245.303	76.951	253.275	206.204	228.352	-34.98	152.641	318.585	313.88	142.155	89.986	354.317	246.197	40.282	117.303	128.472	91.782	57.754	109.535	40.894	-10.646	-164.508	28.028	196.254	329.169	62.408
Used for production/QC_	25.761	-81.194	160.063	66.852	-26.678	-32.157	-58.809	157.106	-11.774	-43.601	-195.141	-26.677	17.725	80.38	208.239	5.12	47.077	-170.1	-130.156	-96.558	-110.292	145.866	61.387	366.359	-168.294	-34.979	131.937	-114.72	53.831	-15.022	239.711	24.077	-8.395	-85.987	97.768	105.183	151.923	145.866	-103.214	162.5	69.282	-21.106	262.901	-109.548	37.472
ZAP70_Y493	51.486	-253.501	-147.911	58.373	167.803	-97.238	-164.507	144.408	145.866	487	-40.292	267.972	-75.533	-151.997	70.528	-31.101	14.965	74.613	153.352	101.563	-6.067	-102.565	144.408	-90.565	-60.466	26.838	53.831	-108.181	240.845	-61.04	-6.639	105.852	-46.958	-81.193	-145.689	-6.066	-116.992	-147.91	106.437	-91.831	-194.216	69.838	132.592	-67.534	21.493
NIPP1_Y264	-119.832	-50.585	168.676	-71.194	73.282	31.873	130.599	154.908	9.563	287.239	-29.975	-81.192	-27.171	-4.884	-200.47	-7.256	-148.872	17.218	14.549	-88.509	-125.117	85.021	-146.507	-55.311	-163.734	-119.831	73.282	114.07	-133.905	159.324	167.092	73.824	-54.74	-4.406	5.12	280.542	-178.041	138.056	-85.411	-48.761	11.106	-62.261	-2.241	9.563	119.465
STAT4_Y693	172.634	26.838	-97.237	43.676	-290.562	-48.76	61.387	-62.739	91.254	-79.256	277.761	53.261	-23.255	172.634	62.408	114.669	-216.093	107.007	10.134	96.606	-10.053	66.31	103.303	-19.962	60.789	15.458	-78.598	-302.958	-102.563	649.183	-183.881	55.592	135.958	-58.808	-8.986	-44.788	44.746	37.472	108.958	-67.533	53.831	56.155	-102.562	28.028	45.261
Ephrin B1_Y329	-143.326	-42.996	55	79.296	-18.855	-134.665	53.831	-111.078	84.479	126.035	124.669	31.873	135.958	41.923	99.099	135.958	-84.297	104.563	-40.291	121.528	93.577	49.69	-271.74	121.528	35.31	-52.992	-160.943	-34.977	-132.454	-59.286	-100.413	-24.445	185.528	71.035	12.873	269.113	-1.059	15.915	-151.996	7.387	-7.255	-25.613	103.303	62.958	115.225
Spectrin_Y1176	-104.036	-21.637	-74.241	9.563	-18.853	13.972	-100.412	181.549	63.599	139.549	-3.297	89.472	14.965	298.831	66.31	43.085	109.535	0.035	39.155	101.563	-15.566	124.669	117.303	60.183	110.852	103.873	-159.26	-51.145	-89.91	-73.605	-46.464	57.754	75.218	-64.391	34.183	105.852	218.648	42.535	-15.565	-255.056	21.958	76.303	-44.202	-216.092	156.394
Ret_Y1096	216.641	130.599	-91.186	-5.465	135.958	73.824	-15.563	-52.99	11.697	27.528	67.479	10.634	77.528	88.035	-7.871	48.134	136.768	38.704	-95.879	-19.96	-144.816	-40.797	-37.926	-11.772	166.423	-70.704	93.028	-164.506	-130.155	-201.771	165.556	42.535	10.134	140.218	-15.02	124.077	-73.604	-1.693	17.725	-10.644	65.232	11.106	-251.894	24.514	-176.318
TrkB tyrosine kinase_Y532	-49.435	49.69	167.803	-79.255	-79.84	-97.878	47.077	204.218	-81.19	155.669	375.021	144.408	131.937	-32.155	14.965	-160.942	142.155	273.007	-97.877	-204.112	182.296	20.5	41.43	-146.506	70.528	156.394	-78.008	-297.784	-82.912	-69.438	23.458	69.282	-12.726	-138.577	66.852	1.141	130.599	48.134	88.035	-5.464	-130.153	41.923	-232.52	75.218	-47.568
Leptin receptor_Y986	-20.484	-91.185	-87.16	14.965	-73.602	320.423	31.873	72.754	-161.871	-82.911	-57.104	-24.444	103.303	259.359	294.676	157.106	145.169	242.092	225.451	-146.505	94.81	15.915	-29.974	580.38	372.901	85.021	-10.051	290.19	-40.289	47.077	-54.738	-17.263	57.155	53.831	145.866	-78.007	-117.667	-159.259	-297.783	-193.064	-115.585	199.669	134.697	72.204	233.542
Retinoblastoma 1_T821	273.007	73.282	22.493	-77.436	-126.504	163.38	-58.316	13.387	-43.6	61.873	358.049	-44.201	279.007	192.085	-131.522	211.824	315.359	76.951	-4.883	181.549	201.592	-116.183	172.634	-22.13	-62.259	249.725	-3.93	-68.789	-0.573	100.345	201.592	103.873	11.106	-122.806	82.162	68.655	-14.506	76.951	-137.079	-122.805	31.261	94.183	132.592	81.549	-32.729
3-Phosphoinositide dependent protein kinase 1_T33	-49.964	-18.852	52.641	-65.024	-35.543	5.12	91.782	179.958	-151.271	-34.475	-70.069	222.387	88.683	240.845	-79.839	-8.985	-36.735	-61.039	-240.861	7.387	84.479	22.493	65.761	-60.464	77.528	-10.642	91.782	58.993	69.282	-19.959	-30.551	-121.283	129.93	78.648	-265.877	88.683	-226.14	107.007	-172.769	65.232	165.556	-95.204	-122.804	-95.878	-86.578
ABL_Y412	-81.713	20.986	112.155	243.204	73.282	-123.488	21.493	-177.241	201.592	11.106	167.803	13.972	151.923	-25.068	-61.584	124.669	30.204	-45.248	50.915	88.683	-30.55	-3.929	-123.487	29.197	-27.17	238.556	187.225	-99.697	-97.236	-89.163	-55.31	-148.868	-120.513	29.634	73.824	-170.097	25.176	47.077	-80.533	-24.443	83.31	-119.084	120.852	40.894	-372.586
Ezrin_T353	398.317	-379.314	78.648	120.148	-82.91	132.592	-2.239	-113.406	-171.098	47.577	-96.557	-180.898	97.155	-195.14	-13.929	225.451	10.134	86.824	11.106	-185.933	129.239	63.599	48.683	-30.549	330.93	-133.188	17.725	-0.572	0.035	-114.094	-125.791	145.169	31.873	68.063	-20.482	110.239	134.697	-11.179	94.81	154.908	168.676	-30.548	78.092	133.31	34.838
FKHR_T24	-196.106	167.092	-166.358	40.894	-57.743	287.239	78.648	-90.564	225.451	-40.287	61.873	-6.065	-107.439	-81.712	-22.129	171.81	31.261	-165.308	-347.007	3.486	44.127	89.472	85.021	78.648	-2.238	30.648	117.303	129.239	35.31	-125.116	162.5	18.331	-167.381	-23.878	253.275	-74.844	-217.364	192.831	52.641	300.035	140.218	142.155	99.099	180.789	85.021
Casein kinase 1, epsilon_T407	154.908	-59.86	-178.039	-41.922	66.852	-26.675	88.035	27.528	73.824	-39.25	-117.664	-53.447	-130.152	-160.142	105.183	-3.928	-57.101	14.549	-61.038	138.824	97.155	23.458	-62.736	65.761	-206.42	27.528	-84.967	-6.064	-19.958	-11.177	5.669	-73.6	-112.563	-18.851	43.085	-173.584	-66.843	73.282	7.859	95.521	-132.453	108.197	-55.309	-151.27	124.077
PTEN_T366	-92.563	-253.496	-34.474	-62.258	-55.951	-104.032	-104.031	29.634	52.092	306.042	-101.082	48.134	23.014	158.613	12.359	54.408	-7.251	71.676	59.542	72.754	60.183	44.746	71.676	-164.503	85.627	64.155	-42.993	-94.574	-10.05	-8.394	98.479	26.232	-4.882	6.239	-264.121	187.993	14.965	114.07	56.655	-48.113	-46.956	29.634	52.092	64.669	-125.114
Cell division cycle 34_S222	-124.262	213.782	49.197	2.859	-92.561	-24.442	-42.992	-111.076	-40.794	83.31	157.866	-104.61	-39.249	24.514	298.831	-208.915	51.486	307.556	366.359	62.958	58.373	46.465	54.408	158.613	153.352	-126.503	124.077	14.549	151.923	33.077	-127.935	52.092	-42.99	-142.53	69.838	300.035	10.634	-33.91	99.754	73.282	-18.849	123.338	-151.993	-6.063	157.866
Nucleoside diphosphate kinase 3_S61	35.93	-17.262	49.197	192.831	54.408	75.711	79.775	-29.354	-253.493	56.655	-172.767	71.676	142.155	-5.463	-76.182	141.521	74.613	-23.253	-26.262	7.859	136.768	-59.859	-35.542	-18.848	25.761	186.289	181.549	89.986	275.085	-12.313	-68.787	-34.976	-191.886	-152.786	-181.907	6.239	-66.189	-198.21	63.599	84.479	102.113	-108.773	-93.902	-136.257	72.754
ORC1_S273	-250.315	26.232	-54.736	50.915	15.915	56.155	-72.379	46.465	96.07	226.401	-37.334	-119.083	5.12	-264.119	-4.404	172.634	-93.901	-135.46	-61.582	-116.99	213.782	-12.312	379.732	-133.901	-10.049	-102.56	55	344.577	-160.141	151.923	239.711	270.261	-128.665	175.063	200.535	-70.701	-4.88	93.028	99.754	204.218	39.155	148.88	-7.867	54.408	45.261
Grb10_Y61	-4.402	439.148	15.915	-2.79	-157.656	6.239	33.077	-116.989	88.035	15.458	199.669	221.493	135.261	96.07	45.261	17.725	82.725	99.754	105.852	105.183	133.951	-28.247	-80.531	266.613	-40.286	-5.461	-139.391	145.169	13.972	6.796	122.063	-116.988	16.535	70.528	-16.703	53.261	3.486	-142.528	0.62	-45.877	-86.576	-136.256	254.345	221.493	25.176
Ribosomal S6 kinase 1_T359	159.324	-78.597	14.549	-156.767	-63.298	45.261	32.486	57.155	25.176	85.021	7.859	13.387	-43.597	234.585	-58.804	36.387	0.035	-223.7	-87.159	-10.64	-70.699	163.38	127.697	-115.584	-159.256	-161.869	-221.08	-305.795	-242.442	-204.108	90.577	-40.285	-89.909	-63.296	-243.863	-126.501	17.725	-110.288	-31.099	134.697	-99.143	114.07	44.127	32.486	-65.021
Calmodulin 1_Y100	8.493	89.472	-44.199	-15.019	-47.566	175.063	-98.463	-347.005	-160.14	53.831	-36.733	211.824	-76.18	-63.887	75.711	117.303	-116.181	-49.961	-98.462	102.113	-119.83	150.373	95.521	106.437	223.352	-161.868	1029.14	864.711	138.056	-56.563	-66.188	70.528	121.528	79.775	43.085	131.246	47.077	-87.887	-93.899	-63.885	169.437	153.352	58.373	-40.284	155.669
CDC25C_S214	104.563	38.704	-111.074	2.197	17.218	-147.301	89.472	13.387	-22.126	-110.287	112.155	6.239	9.563	136.768	-227.308	33.613	65.232	39.155	-7.865	190.366	-28.812	-27.168	158.613	-219.824	73.824	2.859	-114.718	-9.48	-3.293	-96.554	2.859	143.648	-104.029	62.958	-43.595	91.254	-108.771	-61.58	0.62	15.915	13.972	92.394	59.542	0.62	-93.232
Myosin light chain 1, embryonic muscle/atrial isoform_T66	100.345	-39.248	-159.255	-167.379	-147.3	102.113	-144.813	-87.158	-174.493	-62.254	-3.927	45.261	-178.963	215.542	-13.925	204.218	-113.404	-48.757	-224.954	-179.921	107.549	-84.962	174.183	-61.579	-33.908	110.852	-61.578	-125.789	-66.84	45.852	182.296	280.542	203.366	19.972	-3.292	126.577	-234.147	2.197	79.296	-120.511	-153.608	0.035	-104.028	-85.406	105.852
Protein kinase C, iota type_Y325	246.197	70.528	45.261	360.317	-62.253	-61.035	16.535	-65.02	-41.304	75.218	315.359	166.423	215.542	-148.866	-60.462	163.38	5.669	-19.465	145.169	126.035	-39.734	-48.111	-46.463	472.62	65.761	-94.573	-90.562	142.155	177.338	183.789	221.493	71.035	154.908	-55.95	91.782	-98.461	-6.061	-11.767	51.486	183.007	167.092	211.824	11.106	135.261	-56.56
MAP2K3_S223	43.676	1884.42	90.577	119.465	99.754	120.852	325.613	364.239	564.458	100.345	53.261	137.415	7.387	190.366	-202.993	6.239	-130.148	-195.134	146.542	-48.11	-9.477	-29.972	-11.766	168.676	154.092	117.303	103.303	145.866	280.542	-47.564	-14.503	81.035	-125.113	48.134	75.711	102.113	107.007	-231.104	8.493	92.394	72.754	85.627	248.599	-21.636	148.88
0	-34.974	42.535	-201.767	-210.038	96.07	336.69	-91.184	47.077	89.472	148.88	-7.864	-113.403	-262.251	138.056	-70.066	50.289	120.852	154.092	179.958	-4.401	-60.46	-34.973	-44.786	-31.649	-7.863	43.676	-95.876	-147.906	20.986	245.303	-99.142	-281.694	70.528	-26.672	-171.095	-70.065	9.563	-56.559	32.486	-243.862	27.528	37.472	-6.637	4.028	-151.991
Guanine nucleotide binding protein, alpha 15 subunit_S336	6415.27	6698.96	5751.74	7301.41	4908.73	6415.27	6698.96	6139.29	5751.74	6415.27	5391.8	6698.96	5751.74	5934.06	5751.74	7654.26	8166.32	8166.32	6698.96	6415.27	6698.96	7654.26	4586.07	9228.84	5934.06	5934.06	4908.73	5934.06	5934.06	6415.27	6698.96	5751.74	6139.29	7301.41	6139.29	6955.75	8702.26	6698.96	6698.96	6415.27	5751.74	6955.75	5214.23	6955.75	4053.7
Vesicle associated membrane protein 4_S30	147.254	133.951	-84.295	98.479	27.528	47.577	-13.924	-105.218	-10.047	-6.059	-35.539	102.627	130.599	9.035	-41.303	-29.351	296.07	273.007	-154.409	403.352	-91.183	18.331	25.761	-216.09	153.352	-36.137	-148.865	21.958	65.761	-92.557	56.155	63.599	134.697	-73.599	118.056	-70.697	96.07	252.007	94.183	52.641	-206.417	142.908	-36.732	-147.298	85.627
TBK1_S172	259.359	130.599	1.655	64.669	-29.971	-52.987	28.535	448.718	80.38	-11.174	76.951	31.261	43.085	116.563	-206.416	-99.141	-11.765	53.831	-76.178	379.732	-186.908	-106.719	291.768	107.007	-139.389	-169.097	-75.529	183.007	-189.85	-125.112	46.465	172.634	32.486	6.239	235.718	-3.926	157.106	-58.313	55	148.88	-48.754	92.394	-54.14	-245.211	-127.139
MAP3K11_S281	-141.732	-231.103	-83.645	-6.058	-122.803	21.493	-53.446	28.028	-104.608	548.782	17.725	-93.897	-12.308	118.056	227.479	33.077	-66.186	-52.469	344.577	-41.302	28.535	219.641	-99.695	138.824	-147.297	173.359	-40.283	76.951	-18.267	787.746	85.627	-23.252	60.183	-52.468	-59.857	132.592	-76.177	137.415	25.761	-66.185	21.493	-38.633	-78.595	7.859	-3.925
Galectin 3_S12	-26.671	-64.386	100.345	83.852	164.873	-5.458	-34.473	-156.766	-163.729	285.923	-238.21	-44.784	-76.176	-155.982	-57.099	-158.547	10.634	-6.057	-79.251	129.239	228.352	141.521	-226.136	-206.415	-50.58	-106.043	35.93	-37.924	-162.787	-74.842	-144.084	-115.581	-102.559	-71.892	-228.426	-119.828	-97.234	-15.018	71.676	-85.982	-219.823	-52.986	-8.391	-187.892	30.204
Mucin 1 transmembrane_T1224	7.859	-60.459	-235.529	-151.269	37.472	315.359	57.754	-102.558	30.648	63.599	171.81	-11.764	-37.923	-1.688	-88.506	-21.634	102.627	-29.97	-5.457	67.479	-41.918	103.873	48.134	109.535	-72.377	85.021	-102.557	-185.93	5.669	-23.25	36.937	117.303	13.972	71.676	-122.013	248.599	-81.711	110.239	91.254	129.239	56.155	-94.569	206.204	183.789	61.873
E2F transcription factor 1_S332	-59.856	-79.25	-57.097	-96.553	757.57	-64.385	-100.407	-106.718	41.923	-149.771	-62.251	60.183	225.451	-23.875	-39.246	140.218	71.035	-208.911	-153.606	-55.308	-217.356	-10.639	265.331	114.669	-96.552	-133.186	-89.161	-104.025	-46.462	63.599	156.394	-3.923	-245.209	-197.133	-208.91	-114.717	-175.494	-42.393	-39.733	10.134	11.106	162.5	-171.892	28.535	-70.063
_	-3.291	-223.697	-91.826	-144.811	-128.663	-2.237	-89.907	-185.929	86.824	-190.86	-169.096	108.958	-134.66	-3.922	46.465	67.479	-99.14	69.838	-92.555	-65.017	-143.321	-66.184	-178.035	-14.5	15.458	-128.661	11.106	214.669	133.31	-222.334	-240.852	53.831	-160.138	125.303	-62.733	499.937	-27.166	112.155	120.148	-116.18	246.197	-23.249	34.183	114.669	-169.095
AKT1_S473	81.549	508.134	239.711	233.542	315.359	336.69	99.099	375.021	118.782	237.486	408.754	215.542	386.556	360.317	330.93	1335.96	-2.236	283.063	182.296	346.444	296.07	746.697	553.775	212.754	235.718	436.535	313.88	354.317	442.655	325.613	301.592	329.169	462.197	429.866	170.176	258.092	259.359	269.113	327.528	439.148	316.986	495.387	300.035	24.514	362.211
_	-212.483	1.655	-234.144	61.873	160.993	25.176	139.549	25.176	85.021	-77.432	757.57	1.141	121.528	-96.55	379.732	-11.172	946.725	119.465	559.063	327.528	180.789	189.535	-23.248	-104.024	711.451	15.915	479.085	1029.14	664.162	-80.528	534.085	259.359	167.803	575.197	643.225	-145.683	680.648	-39.245	315.359	472.62	287.239	475.782	757.57	906.62	313.88
Beta-catenin_S29	-147.295	423.789	133.951	-40.282	-229.711	82.725	148.07	-9.474	-57.737	19.43	-1.058	195.465	65.232	36.387	-130.806	44.746	71.676	17.725	-126.498	47.077	-12.722	-89.16	17.218	411.641	-4.878	393.648	103.303	94.81	-40.28	79.775	-82.907	85.021	322.12	-66.183	-238.209	168.676	-78.594	-7.249	193.697	226.401	-3.921	115.915	64.669	-95.2	5.12
Syntaxin binding protein 1_S313	7301.41	6415.27	6139.29	5751.74	6415.27	8166.32	7301.41	7301.41	5560.6	5751.74	7301.41	6415.27	7654.26	6698.96	5391.8	4717.49	7301.41	6139.29	7301.41	6955.75	6415.27	9228.84	4908.73	9228.84	14604.8	9228.84	7654.26	9974.95	6955.75	9228.84	7301.41	7301.41	5560.6	7654.26	5934.06	9228.84	9228.84	9228.84	9228.84	9228.84	7301.41	8702.26	7654.26	7301.41	4304.27
_	364.239	237.486	125.303	61.387	56.155	44.746	-139.388	163.38	-97.873	-119.827	-160.137	-93.231	56.655	192.085	-108.176	259.359	-152.779	-38.632	13.387	-127.137	99.754	39.697	-132.448	11.106	-97.872	191.275	-71.89	-118.338	32.486	75.711	110.239	85.627	-52.465	15.458	134.697	-228.424	185.528	362.211	138.056	-217.355	-179.918	-200.465	-256.903	-125.785	-279.504
_	18.93	31.873	221.493	137.415	-55.949	-34.971	-117.659	-12.305	-24.44	190.366	-24.439	-179.917	52.641	306.042	139.549	442.655	-208.909	-176.314	69.282	137.415	-55.948	-142.524	411.641	22.493	-37.921	336.69	-136.253	99.099	-79.247	-101.925	406.296	28.028	346.444	66.31	74.613	39.697	126.577	170.958	-99.138	63.599	-0.57	245.303	-216.087	-243.859	167.803
Lipase hormone sensitive_S554	85.021	-86.573	-24.438	-214.964	-85.404	-141.729	21.493	16.535	62.408	267.972	-44.782	18.93	78.648	-105.214	183.007	58.993	252.007	162.5	108.958	4.57	-43.593	-66.182	-169.094	-97.232	-161.863	-61.577	218.648	195.465	-63.294	-34.97	-80.527	59.542	-1.687	-146.499	239.711	154.908	0.62	-80.526	104.563	-138.573	-122.801	-132.447	290.19	-186.903	0.035
Glial fibrillary acidic protein_S38	-27.696	102.627	179.958	-43.592	-44.197	0.035	-55.947	-258.821	-181.905	-145.68	-156.764	-162.785	96.07	111.324	249.725	26.838	126.577	9.035	287.239	157.106	-140.888	234.585	49.197	-4.4	0.62	358.049	-8.39	217.627	55.592	-214.963	-41.301	171.81	-121.278	-1.686	89.986	38.704	-119.826	167.092	-134.659	-111.07	-129.368	-67.527	183.007	44.127	-171.094
Early growth response protein 1_S301	250.93	-288.358	-100.405	-140.214	31.873	6.796	135.958	72.204	-7.861	69.282	-5.454	36.937	136.768	-134.658	-85.979	99.754	-55.307	-70.696	85.021	168.676	-48.109	-44.196	-143.319	180.789	-7.248	69.282	-279.503	-92.553	-11.763	-58.8	13.972	-103.211	229.303	-50.579	-113.402	-154.407	260.423	-300.285	196.254	-17.714	-55.945	-163.728	-154.406	-125.784	-75.528
Kinesin family member 1C_S1092	312.239	44.127	247.394	182.296	150.373	398.317	48.683	-91.825	62.958	170.958	-71.889	-79.246	72.754	108.958	128.472	131.246	624.021	130.599	183.007	336.69	73.282	372.901	78.648	1275.62	1108.55	508.134	1804.21	963.486	830	1484.68	529.852	1069.65	208.239	395.859	508.134	2119.09	839.782	300.035	348.437	354.317	580.38	360.317	342.444	166.423	183.007
CK2, alpha 1_Y182	-77.431	16.535	39.697	-69.434	360.317	-142.522	-211.323	131.246	-113.401	0.035	-168.289	161.69	-214.96	76.303	202.535	600.169	21.493	-122.8	106.437	618.127	-122.011	28.028	569.268	116.563	-45.247	230.486	71.035	-3.919	-311.103	178.162	454.775	393.648	-168.288	-26.258	20.5	-118.335	-149.768	-409.903	-295.262	-169.093	-269.731	69.282	-9.472	-110.281	-12.721
DNA topoisomerase II alpha_S1213	126.577	-126.497	-329.224	-119.825	-95.198	-27.695	-56.557	28.028	60.789	-91.824	403.352	-140.886	40.282	-15.56	327.528	212.754	48.134	-271.738	284.401	77.528	69.838	150.373	429.866	-61.032	388.951	181.549	252.007	687.641	145.866	270.261	242.092	67.479	-109.541	209.204	252.007	-135.456	208.239	240.845	17.218	-57.096	71.676	303.028	137.415	-34.47	252.007
Microtubule associated protein 2_S1679	-100.404	160.993	171.81	-81.709	273.972	86.824	-127.135	-41.299	-74.84	-0.568	88.035	283.063	-60.456	559.063	249.725	-82.354	72.204	-111.068	220.549	411.641	155.669	38.092	82.725	1108.55	403.352	-125.781	41.923	233.542	417.746	25.761	-8.981	96.07	141.521	126.577	219.641	1012.09	170.176	216.641	327.528	285.923	253.275	393.648	287.239	97.768	360.317
_	1.655	-30.546	-167.377	-33.358	-91.823	-56.556	-108.175	9.563	-29.346	-125.78	49.69	-325.773	-102.555	94.183	-172.763	19.972	30.648	-111.82	192.085	80.38	-87.155	-4.877	29.634	-157.65	24.077	-178.958	-62.73	-58.799	-10.638	-120.508	-124.256	-219.821	-78.004	-46.46	92.394	-20.478	234.585	-63.293	-106.716	-130.144	-91.18	49.197	95.521	-102.554	-134.657
Aquaporin 2_S256	47.577	126.577	-76.173	-60.455	297.401	208.239	-202.99	15.458	117.303	82.725	78.648	-36.131	448.718	58.373	195.465	106.437	503.817	-90.558	50.289	606.106	178.162	-35.536	198.803	81.035	111.324	-19.956	103.873	495.387	276.486	-50.578	247.394	310.789	569.268	417.746	672.437	-179.916	512.176	348.437	787.746	290.19	-97.87	298.831	559.063	737.746	398.317
Solute carrier family 4, sodium bicarbonate cotransporter, member 4_S982	156.394	262.901	336.69	182.296	553.775	819.31	664.162	384.268	1651.67	1305.78	220.549	291.768	-61.576	1243.36	534.085	297.401	366.359	618.127	403.352	892.732	170.176	342.444	325.613	391.296	439.148	808.838	544.12	520.873	864.711	892.732	559.063	777.493	720.197	442.655	979.127	1980.42	529.852	728.134	569.268	918.141	963.486	606.106	643.225	746.697	301.592
Solute carrier family 9, isoform A1_S723	96.606	1.141	74.613	279.007	9.563	304.465	66.31	36.937	85.627	72.204	51.486	120.148	97.155	265.331	19.43	154.908	18.331	175.789	201.592	46.465	36.387	207.148	393.648	-88.502	43.085	72.204	-91.179	52.641	145.169	-51.143	136.768	-52.463	103.873	-114.09	140.789	-25.063	21.958	103.873	74.613	28.535	-165.3	164.092	91.782	-125.779	45.852
Beta-2-adrenergic receptor_S364	-45.875	83.31	196.254	157.106	140.218	85.627	-41.912	269.113	43.676	178.162	-33.904	172.634	346.444	332.746	120.852	1726.89	393.648	120.148	164.092	119.465	170.958	162.5	520.873	297.401	189.535	264.331	372.901	247.394	377.296	168.676	379.732	479.085	283.063	114.07	148.07	36.937	411.641	-48.108	56.155	166.423	225.451	246.197	191.275	313.88	47.577
Stomatin_S10	-87.885	-157.649	-128.659	-125.105	132.592	-141.728	-125.104	-182.77	-16.143	-69.433	73.824	157.106	-87.884	-174.491	-417.854	-133.185	-61.031	77.528	-99.136	-169.092	72.204	-144.081	-164.496	-146.498	-49.958	-130.801	57.155	50.289	-23.245	136.768	-227.303	-85.403	-129.367	-185.926	-152.776	21.493	-148.861	-57.735	14.965	60.183	93.577	-20.477	57.155	-34.469	-182.769
Beta-2-adrenergic receptor_S262	5214.23	5934.06	4304.27	5560.6	5934.06	6139.29	5751.74	6139.29	4908.73	5934.06	5560.6	4304.27	5751.74	6955.75	4717.49	4908.73	5751.74	5391.8	5751.74	7654.26	7301.41	7301.41	6955.75	7654.26	5560.6	5391.8	3942.34	6415.27	5560.6	5214.23	5934.06	5214.23	6698.96	4586.07	5391.8	6139.29	7654.26	4304.27	5560.6	6955.75	3942.34	6415.27	6415.27	4908.73	2495.06
ATP2B1_S1178	334.81	1150.08	586.423	1130.47	1726.89	720.197	564.458	2330.05	135.958	757.57	1695.88	569.268	2599.31	1012.09	995.486	1980.42	1150.08	1980.42	2023.45	3706.37	1932.36	2023.45	2495.06	148.07	1012.09	1980.42	1012.09	1130.47	1418.78	1726.89	979.127	1177.72	1615.03	746.697	852.592	403.352	606.106	1804.21	946.725	1275.62	1484.68	2168.39	1335.96	3830.29	1581.85
HOX B7_S133	318.585	242.092	49.69	280.542	31.261	88.035	27.528	30.204	-15.559	-63.292	-147.291	-196.099	81.035	126.035	68.655	386.556	235.718	304.465	334.81	-54.732	199.669	334.81	210.049	-15.558	336.69	216.641	87.493	379.732	420.887	334.81	250.93	100.345	269.113	142.908	164.873	96.07	81.035	24.514	153.352	18.331	262.901	210.049	21.493	139.549	-199.298
PTPN1_Y152	283.063	246.197	107.549	-85.402	17.218	145.169	75.218	204.218	69.838	-31.092	14.965	417.746	-183.871	-100.403	10.134	12.359	29.634	49.197	159.324	17.725	-33.903	154.092	236.613	64.155	-150.551	-111.067	-42.986	47.577	-42.985	167.092	72.204	-147.9	-135.454	227.479	169.437	-0.566	36.387	-91.178	52.641	-251.889	15.458	-93.229	85.627	-21.101	30.648
Aspartylglucosaminidase_Y178	-10.637	131.937	35.93	-59.279	242.092	90.577	170.958	156.394	-131.515	24.514	212.754	81.035	3.486	-211.321	160.063	18.93	-92.549	246.197	-32.722	108.197	-71.188	31.873	35.31	176.577	40.894	182.296	34.838	-156.761	-91.821	20.986	-193.059	36.937	26.232	67.479	-140.885	-96.547	-36.73	-12.303	167.803	114.669	136.768	233.542	-307.928	33.613	15.458
SHP2_Y542	1197.25	932.549	520.873	368.38	1197.25	1843.31	4586.07	932.549	720.197	1305.78	1243.36	442.655	3253.54	6415.27	3009.7	384.268	429.866	892.732	1012.09	2119.09	1884.42	2543.13	254.345	-40.789	569.268	864.711	382.155	4184.13	2862.57	1108.55	680.648	600.169	495.387	370.521	377.296	1305.78	839.782	864.711	932.549	406.296	839.782	664.162	3518.59	575.197	538.796
c-Mer_Y753	13.387	-46.95	141.521	135.261	-39.244	-129.366	233.542	-101.922	0.035	252.007	99.754	78.092	-74.235	-161.86	-161.859	-157.648	-23.872	-126.494	-131.514	-159.252	-167.375	-127.93	-46.948	-51.14	-106.715	-134.655	-104.607	-14.497	-22.635	-180.89	-86.568	28.535	-71.187	-219.82	18.331	124.669	-84.29	26.232	-90.556	-153.6	105.852	9.035	96.606	100.972	-170.092
Plakophilin 4_Y478	-78.001	-89.156	41.43	-144.809	133.951	-6.634	126.035	-174.489	133.951	-53.442	-30.545	71.676	135.958	327.528	-93.228	-160.937	52.092	-103.21	-133.183	45.261	153.352	-281.689	64.669	34.838	-213.719	9.035	-119.824	-155.979	-178.956	-89.155	-114.088	-178.03	84.479	-118.33	-178.029	-185.925	-71.888	-22.125	165.556	75.218	-27.693	-73.594	-85.399	260.423	133.31
Leukotriene A4 hydrolase_S416	-72.953	-21.1	127.077	-66.177	136.768	-48.748	69.282	176.577	35.93	4.57	196.254	-102.552	48.683	346.444	15.458	-137.077	91.254	94.183	153.352	-17.257	-38.627	68.655	-147.899	200.535	-171.889	1.655	-99.693	7.859	-45.874	39.155	-25.608	40.282	207.148	14.965	-168.285	25.761	-125.103	-14.495	-31.091	-116.983	64.669	-202.989	127.697	-228.42	-8.389
PLD1_S561	38.704	56.655	-11.762	62.408	119.465	-141.727	808.838	133.31	508.134	81.549	-11.761	-201.765	223.352	1046.31	72.204	-27.692	66.852	76.303	17.218	310.789	-35.533	-46.947	6.239	218.648	140.218	-51.139	297.401	624.021	711.451	19.43	217.627	115.915	133.951	86.824	261.761	179.958	375.021	429.866	892.732	297.401	495.387	472.62	1069.65	205.289	228.352
Used for production/QC_	7.859	-48.747	-197.128	29.634	60.183	-58.308	-30.543	103.873	-25.059	-25.606	-59.851	-40.277	156.394	9.563	-2.234	-197.127	-129.364	-63.291	245.303	23.014	133.951	-117.656	-110.278	-42.39	-181.903	37.472	-74.837	28.028	100.972	-232.512	1.141	-161.858	-30.542	18.331	-65.629	53.831	-271.735	-96.545	-3.918	-218.613	15.458	-166.354	-108.172	-10.042	-48.746
STAM2_Y192	14.549	87.493	217.627	145.866	-45.873	114.07	273.972	104.563	50.915	171.81	237.486	129.239	38.092	31.261	-39.732	-3.286	-33.902	293.254	-182.768	93.028	395.859	325.613	125.303	-145.678	93.577	43.676	210.915	73.282	-109.536	-75.522	-34.969	152.641	31.873	-227.301	-93.894	198.803	56.655	-42.983	6.796	62.958	-34.466	32.486	-29.343	217.627	48.134
GAB1_Y307	237.486	9.035	-66.835	423.789	-38.626	123.338	80.38	192.085	-46.458	261.761	66.31	-19.459	249.725	50.915	142.155	-179.914	-9.47	72.204	116.563	-35.532	-91.818	-121.276	61.873	91.254	-130.142	-136.252	18.331	-49.955	40.282	-28.243	-87.883	-27.164	81.035	131.246	6.239	342.444	-178.028	76.303	93.028	-127.928	91.254	-93.226	-36.729	-52.46	55
KIT_Y721	192.831	-84.954	-23.871	-161.857	57.155	-119.079	-7.86	-100.402	9.035	69.282	13.387	-54.137	102.113	121.528	109.535	81.549	43.676	85.021	-119.823	43.085	21.958	-84.953	-238.207	181.549	-57.092	-57.091	-13.341	192.831	71.035	-144.808	95.521	32.486	-137.073	-49.954	-218.612	-57.734	-67.526	-246.905	115.225	-133.895	138.056	-7.859	-91.176	-23.87	-206.409
STAT6_Y641	76.951	15.915	-46.946	17.218	-78.59	-91.175	-151.987	-77.426	-144.079	24.077	-200.464	-120.504	-216.083	-17.256	-130.141	-89.154	14.965	225.451	40.894	-180.888	150.373	-77.425	-239.472	248.599	-66.174	-83.642	10.134	-58.307	75.711	21.493	10.634	-6.055	157.106	-4.398	-105.212	-115.578	-150.548	-75.521	-26.254	-63.29	199.669	-118.328	-125.778	-9.469	5.669
Tubulin, beta-4_Y437	201.592	-130.14	-119.821	-131.512	46.465	53.831	82.725	-142.521	-126.493	155.669	149.725	-10.041	508.134	62.408	-110.277	-250.309	101.563	-193.057	125.303	113.472	-79.83	-61.574	-124.251	213.782	-37.918	-32.154	102.627	26.232	-36.13	-15.555	141.521	112.155	-8.98	-169.09	169.437	-207.66	-160.136	-127.926	105.852	-12.302	20.986	192.831	-31.09	-8.388	-60.452
Eukaryotic translation initiation factor 4E binding protein 1_S65	-295.261	13.972	73.824	108.958	113.472	160.993	69.282	-68.781	-64.383	-104.019	115.225	-22.634	94.81	-18.845	-3.285	180.789	188.732	-155.976	-204.1	-32.153	15.915	17.725	65.232	-29.967	25.176	163.38	10.634	89.472	-29.966	122.718	-12.301	57.155	-140.882	20.5	-148.858	-25.605	57.155	-120.501	-70.059	-92.547	-4.876	-54.729	-15.553	57.754	-29.342
SHP1_Y536	158.613	115.915	-127.134	255.641	99.754	15.458	216.641	-7.245	330.93	-75.518	131.937	839.782	201.592	69.838	-1.682	-85.395	-153.598	45.261	203.366	-85.394	-30.541	230.486	96.07	71.676	142.155	28.535	114.669	85.021	210.915	17.725	-40.787	69.838	265.331	-70.691	187.993	-7.858	475.782	52.641	-41.911	78.648	-177.236	158.613	472.62	306.042	157.106
FYB_Y595	40.282	22.493	-48.105	-156.76	18.93	-106.04	-76.83	-12.72	-8.387	0.62	-14.494	-17.255	-138.57	-27.163	-37.327	131.937	58.993	97.155	-179.913	48.683	75.218	20.986	15.458	97.768	-102.55	188.732	118.782	51.486	-139.383	234.585	-46.945	-283.856	-151.26	42.535	91.254	-49.428	58.993	-160.134	-273.752	-248.592	13.387	-128.657	-141.726	93.028	-133.892
6-phosphofructo-2-kinase/fructose-2,6-biphosphatase 2_T475	720.197	-19.954	189.535	147.254	78.648	-135.453	45.852	-126.491	-90.555	23.014	525.423	82.162	-111.063	173.359	-151.259	-157.645	81.035	-130.139	-39.241	-290.541	-155.975	-102.549	-158.543	-137.072	218.648	-162.783	25.761	-60.451	-111.818	-68.09	89.472	164.092	-99.135	17.218	280.542	-339.917	250.93	-58.797	94.183	238.556	711.451	170.958	171.81	204.218	368.38
Beta-catenin_T102	6.239	1.141	35.31	82.162	61.873	32.486	55.592	33.613	260.423	304.465	115.225	316.986	164.873	234.585	-121.274	6.239	60.789	-13.921	55	-18.264	-116.981	25.761	114.669	979.127	-13.34	-26.253	4.028	-91.813	61.873	72.754	72.204	58.373	-39.729	94.81	103.303	171.81	-85.976	-85.975	-122.793	-88.499	192.831	129.93	-16.141	14.965	-1.055
Prothymosin alpha_T14	534.085	66.31	273.972	-14.493	53.261	39.697	116.563	429.866	-39.24	-73.592	306.042	309.176	-186.898	-97.866	68.655	-250.308	64.669	-222.331	-44.777	-29.341	-156.755	12.873	102.113	68.063	5.669	-55.94	-14.492	122.718	-117.653	38.092	1.655	73.824	118.782	151.923	-144.077	164.092	32.486	-93.892	-232.511	-34.465	-93.891	-54.134	75.218	71.035	-141.724
GRID_T262	68.655	120.852	472.62	126.035	112.155	110.239	255.641	200.535	906.62	-39.239	29.197	6.796	168.676	-52.982	166.423	99.099	72.204	307.556	2.197	179.958	157.106	-74.232	-12.719	-51.78	-19.953	-46.943	58.373	-146.495	-126.49	-72.372	42.535	-111.061	-1.054	-68.089	28.028	114.669	7.859	126.035	120.852	-153.594	-95.868	219.641	-60.45	-37.916	-8.385
Serine/threonine protein kinase 6_T288	852.592	62.958	877.746	43.085	179.099	45.852	-179.912	60.183	5.669	24.514	-204.098	-133.89	44.127	-120.5	-84.951	-160.132	103.303	-169.087	84.479	44.746	82.725	-137.803	-59.276	-88.497	84.479	45.261	-146.494	-262.242	-134.654	-71.182	41.923	-78.588	124.669	-25.602	-141.723	-224.943	-48.101	22.493	-174.486	17.218	-106.711	61.873	214.669	-29.965	-32.72
Complement component 3_T1031	503.817	113.472	-25.057	-42.389	61.873	9.563	150.373	164.092	-51.778	-17.254	-1.053	126.577	86.19	192.085	112.739	21.958	-37.915	165.556	-34.464	116.563	-43.589	91.254	-71.885	72.204	32.486	108.958	170.176	226.401	-154.402	33.077	91.782	-77.424	87.493	26.232	-163.723	344.577	276.486	233.542	79.296	33.077	-91.172	-152.771	227.479	57.155	120.148
Survivin_T34	234.585	56.155	-37.325	-36.728	103.873	-75.516	415.042	98.479	191.275	68.655	-40.274	62.408	-7.243	-212.48	-31.088	-32.151	177.338	-42.388	-73.591	-27.162	120.148	75.711	-201.762	-48.1	-145.676	46.465	-78.587	-121.273	-77.423	-7.242	-69.431	-90.553	162.5	122.718	-2.231	148.07	-96.542	7.859	120.852	115.225	-185.923	115.225	-128.656	226.401	229.303
Nucleolar protein 3_T149	39.155	-102.547	47.077	130.599	-48.099	160.063	50.915	34.838	-59.274	-67.523	-51.135	-9.466	247.394	-100.4	264.331	-21.098	-59.273	202.535	-42.981	29.197	41.923	-17.253	50.289	156.394	-197.122	-1.68	77.528	-121.272	-16.699	6.239	-70.057	-9.465	54.408	-40.273	26.232	126.035	249.725	-102.546	115.225	-95.866	81.035	-108.764	-216.081	151.923	-4.397
Polymeric immunoglobulin receptor_S637	22.493	3.486	-73.59	38.092	33.077	-186.896	68.655	-32.149	112.155	-7.241	-133.178	64.155	157.106	-96.541	119.465	-262.241	-199.293	78.092	-17.71	-273.75	-26.251	696.063	126.577	-44.776	-26.25	-71.883	46.465	-199.292	13.972	82.162	-71.18	-70.689	-99.69	164.092	-153.593	222.387	15.458	368.38	187.993	15.458	-133.176	94.81	1581.85	-1.678	-61.028
CHK2_S33	48.683	-205.325	-211.315	214.669	97.768	-137.071	-79.242	-191.88	207.148	111.324	107.007	94.183	37.472	-55.304	-75.515	-17.252	112.155	-79.826	81.549	-8.977	-21.097	-22.632	94.183	9.563	-147.288	-1.052	-218.609	-72.371	-107.433	-178.952	-160.131	-131.51	-4.396	-189.841	-33.9	19.43	-4.873	97.768	61.873	53.261	-216.08	-302.946	48.134	-206.405	-124.249
MAP2K4_S257	-200.459	-11.758	-33.899	-114.714	178.162	181.549	108.958	58.373	2119.09	-94.564	-52.455	-91.811	-125.098	-179.91	4.028	73.282	55.592	-27.161	-0.563	-33.898	19.43	105.852	-49.953	178.162	-125.097	216.641	-11.757	-17.251	-13.918	-52.981	66.852	-179.909	-204.096	-222.33	38.704	-31.641	-14.491	222.387	115.915	-69.429	113.472	66.31	-18.844	-176.306	-22.124
Flap endonuclease-1_S187	-1.051	63.599	-118.325	222.387	83.852	190.366	179.099	140.218	28731.6	4586.07	4184.13	3336.12	227.479	296.07	307.556	350.387	458.239	398.317	287.239	218.648	29.197	181.549	468.887	520.873	-48.743	108.958	220.549	92.394	-82.901	59.542	236.613	19.972	-171.089	-26.249	-87.879	41.43	-137.802	-147.287	-56.552	11.106	50.289	336.69	-33.356	129.93	266.613
Guanine nucleotide binding protein, alpha13_T203	-240.844	-64.379	618.127	-186.895	411.641	105.852	-130.796	69.838	273.007	-61.026	124.669	-48.742	236.613	-81.182	10.634	-185.921	-111.06	-160.934	-16.697	64.669	90.577	-70.688	-3.283	-109.531	-18.843	-28.239	122.718	1.655	36.387	248.599	-212.476	12.873	52.092	-133.887	-96.54	13.972	51.486	-130.795	-176.305	-44.188	-47.555	61.873	-40.785	-116.977	-172.758
cAMP specific 3',5 '-cyclic phosphodiesterase 4D_S13	115.225	-45.871	210.049	16.535	307.556	157.866	468.887	223.352	144.408	153.352	189.535	454.775	133.951	254.345	170.958	-171.884	97.768	65.232	-155.97	-14.489	293.254	-59.272	-36.727	167.092	-59.848	98.479	10.634	48.683	-217.35	205.289	-130.138	-56.551	-112.554	172.634	-103.204	-10.635	-0.562	50.915	75.711	-22.63	41.923	226.401	172.634	176.577	8.493
Myocyte specific enhancer factor 2C_T293	-262.239	86.824	-93.887	-137.07	130.599	-119.076	400.908	-8.384	163.38	-116.177	32.486	-1.049	-8.383	318.585	68.063	80.38	338.5	454.775	209.204	-75.514	-36.726	28.028	151.923	145.866	91.782	-222.329	97.768	-41.91	313.88	-33.355	203.366	-5.45	9.563	145.866	86.19	226.401	-175.486	-26.665	-26.248	1.655	151.148	235.718	198.803	167.803	242.092
HBP_T61	356.134	106.437	88.035	-79.823	54.408	73.824	-113.396	-61.025	34.183	-41.909	52.092	164.092	30.204	-93.886	76.303	55.592	-87.878	306.042	-195.124	-104.602	37.472	-74.834	181.549	312.239	106.437	204.218	-7.24	-18.841	-153.59	55	-195.123	-29.964	20.5	-160.13	-71.882	-110.275	-119.075	-98.456	15.458	-313.641	-17.709	52.092	94.183	179.099	129.93
Formyl peptide receptor-like 1_S236	6139.29	4436.44	3009.7	4053.7	2599.31	5214.23	2862.57	2862.57	2216.72	2216.72	2216.72	1884.42	4436.44	3175.84	3009.7	2862.57	1843.31	3253.54	3423.73	1695.88	4586.07	2274.43	995.486	5560.6	2862.57	5934.06	2599.31	2168.39	3942.34	4586.07	4184.13	3253.54	3706.37	2728.27	3830.29	5751.74	4184.13	7301.41	4908.73	3942.34	4586.07	3253.54	2441.72	2728.27	2441.72
Ribosomal protein S6_S236	-73.589	47.077	155.669	15.458	28.028	2.197	11.106	-79.822	-235.524	-95.864	352.38	-87.877	-114.084	-277.5	10.134	-51.134	56.155	-164.489	53.831	-145.675	-101.919	117.303	-54.131	16.535	-133.886	-10.037	186.289	29.634	83.31	12.873	83.852	12.873	199.669	1029.14	468.887	-29.335	618.127	370.521	182.296	-63.286	191.275	300.035	-42.385	105.852	-251.881
High mobility group AT-hook 2_S59	6698.96	5934.06	5214.23	6139.29	2543.13	4586.07	1980.42	3175.84	1804.21	1581.85	1108.55	852.592	5391.8	2274.43	1615.03	564.458	-26.664	1726.89	649.183	1884.42	1581.85	1615.03	963.486	5214.23	5214.23	7654.26	4908.73	2599.31	3336.12	4184.13	2862.57	2216.72	1726.89	475.782	1581.85	5391.8	2599.31	5391.8	2168.39	1197.25	1335.96	1363.46	525.423	918.141	1519.33
Nuclear transcription factor Y, alpha_S326	-269.723	-11.755	81.549	204.218	10.634	172.634	21.493	-10.036	1884.42	171.81	-211.312	-103.203	-83.641	133.951	88.035	-102.545	-122.792	8.493	-85.973	232.458	-22.123	-127.13	-125.775	-256.9	-79.24	-231.09	-84.284	-11.754	190.366	-97.863	-27.159	133.31	4.57	-146.492	65.232	332.746	40.894	200.535	50.289	105.852	85.627	-158.542	45.852	-2.783	7.859
_	96.07	124.077	-138.566	-16.696	-49.424	313.88	228.352	-26.663	423.789	108.958	-103.201	82.725	227.479	-36.725	-53.44	-74.229	18.93	124.077	161.69	-38.621	-217.349	154.908	-46.452	1.655	141.521	50.289	127.077	-112.553	17.725	76.951	134.697	271.486	-17.25	-197.119	225.451	-150.543	-18.84	127.077	98.479	175.063	183.007	-14.487	-30.538	151.148	-11.165
E2F transcription factor 1_S403	57.754	0.62	170.958	160.993	254.345	55	10.634	77.528	-97.862	287.239	-8.382	218.648	-59.847	334.81	-36.724	159.324	170.176	-82.35	-24.434	170.176	-108.165	-213.71	159.324	131.937	60.789	44.746	42.535	64.155	-10.035	153.352	-147.286	76.951	-10.633	128.472	234.585	27.528	108.958	1.141	297.401	114.07	-23.864	139.549	187.993	225.451	-46.451
PAK2_S20	-32.147	-133.171	-2.228	-13.336	133.951	211.824	72.754	128.472	177.338	-46.941	-10.632	-140.876	291.768	53.831	-97.861	-128.653	128.472	56.655	-20.474	-183.862	37.472	-33.354	-111.815	42.535	-30.535	6.239	-153.589	-82.349	68.063	-25.056	30.204	-188.867	-40.269	-11.753	224.387	-122.791	15.915	185.528	-235.523	96.07	112.155	-72.368	-71.881	-57.73	148.07
p53_S6	118.782	-59.27	138.824	141.521	-63.285	-94.562	-251.879	12.359	73.824	12.873	-70.686	17.725	93.028	19.43	115.915	-103.2	285.923	271.486	0.62	-39.726	110.852	8.493	179.099	140.789	-74.831	-132.441	170.958	53.831	-219.813	186.289	-79.82	-30.534	-85.393	-168.28	-73.587	161.69	-32.145	-15.012	-13.915	-116.175	-198.194	-88.494	-63.284	110.852	6.239
ABL_S465 466	63.599	273.972	262.901	411.641	79.296	65.232	323.521	360.317	946.725	105.852	133.31	1197.25	210.049	0.62	-28.805	126.035	377.296	25.761	429.866	103.303	218.648	372.901	208.239	1392.97	8.493	61.387	72.754	91.254	221.493	-28.238	214.669	344.577	445.57	391.296	316.986	136.768	284.401	156.394	304.465	636.817	600.169	346.444	240.845	403.352	270.261
CDC 25A_S17	-117.649	-45.242	-212.475	-58.794	-112.552	-253.484	-130.137	-183.861	-248.589	-163.721	-76.17	-148.851	57.754	13.387	-2.782	66.852	-161.852	-17.249	306.042	-36.127	-66.171	-99.687	316.986	116.563	-89.901	57.754	-351.943	-197.117	-68.775	26.838	47.577	14.549	-211.311	-222.327	-74.228	167.803	-231.089	-187.882	-138.565	-149.764	-94.561	70.528	116.563	-18.839	288.641
Vimentin_S56	592.746	44.127	787.746	191.275	377.296	190.366	370.521	892.732	195.465	787.746	332.746	499.937	73.824	46.465	61.387	334.81	7.859	30.204	462.197	259.359	538.796	656.803	979.127	54.408	135.261	323.521	458.239	325.613	512.176	344.577	918.141	906.62	144.408	224.387	183.789	184.627	408.754	187.225	206.204	254.345	495.387	830	288.641	230.486	426.951
NFKB1_S932	892.732	-346.999	78.092	69.838	-91.809	-21.624	42.535	73.824	165.556	46.465	55	120.852	-33.896	99.099	-119.074	25.176	39.697	-149.763	-181.893	65.761	-85.969	73.282	-52.979	99.754	142.155	-171.879	180.789	134.697	-141.719	-173.571	285.923	-28.237	244.232	395.859	175.063	215.542	34.183	-25.055	106.437	-51.133	-56.547	-26.246	85.627	39.697	184.627
Nibrin_S343	2.859	68.655	239.711	-61.568	-12.299	-112.55	-52.978	-93.885	89.472	-177.234	-96.538	174.183	90.577	-7.855	267.972	-104.6	170.958	24.077	-136.251	-12.298	-56.546	72.754	39.155	58.993	-175.483	-37.322	79.775	-27.157	57.155	62.958	-160.931	-149.762	-25.054	71.676	64.669	-178.95	548.782	-157.641	-175.481	-54.13	-182.761	62.958	-52.977	-17.248	-101.07
Cell division cycle 34_S203	320.423	687.641	520.873	1108.55	294.676	133.951	362.211	606.106	1221.94	273.007	839.782	1484.68	-54.724	1763.41	426.951	138.056	364.239	20.986	406.296	787.746	600.169	538.796	260.423	224.387	198.803	287.239	41.923	245.303	313.88	157.866	266.613	458.239	687.641	680.648	65.761	544.12	672.437	327.528	819.31	420.887	995.486	649.183	1177.72	411.641	538.796
Heat-shock transcription factor 1_S230	-21.092	318.585	287.239	231.5	-10.63	436.535	71.035	114.669	11.106	34.838	227.479	180.789	187.225	323.521	454.775	195.465	338.5	4.57	479.085	174.183	236.613	174.183	126.035	334.81	309.176	303.028	406.296	260.423	126.577	346.444	465.296	310.789	307.556	465.296	370.521	839.782	819.31	423.789	475.782	569.268	350.387	154.092	212.754	946.725	325.613
Glycogen synthase kinase 3 beta_S21	144.408	19.43	276.486	160.993	-123.476	125.303	206.204	172.634	242.092	101.563	145.866	135.261	258.092	200.535	-38.619	67.479	114.07	231.5	175.063	39.155	-106.706	-18.838	82.725	152.641	116.563	-68.774	-3.28	144.408	102.627	3.486	202.535	65.232	53.261	225.451	262.901	-104.012	334.81	-114.712	224.387	65.232	220.549	-175.48	296.07	-46.449	-91.169
Estrogen receptor, alpha_S118	267.972	93.028	271.486	83.31	-100.398	-4.393	420.887	346.444	400.908	63.599	175.789	236.613	216.641	57.754	569.268	182.296	-137.798	-160.127	439.148	1.141	177.338	-8.381	877.746	212.754	-70.056	100.972	377.296	103.873	41.43	100.345	442.655	318.585	-72.367	34.838	178.162	91.254	131.937	12.873	-117.647	53.831	215.542	516.782	-68.772	-160.126	134.697
RAF1_S259	10.634	963.486	728.134	1392.97	132.592	395.859	426.951	680.648	217.627	325.613	629.599	313.88	4053.7	808.838	2543.13	462.197	1726.89	4184.13	1615.03	3616.72	3088.68	2382.7	1615.03	75.218	2663.4	2382.7	1804.21	1392.97	2599.31	2441.72	3616.72	7301.41	3518.59	1615.03	5751.74	612.31	918.141	711.451	618.127	797.768	1335.96	1305.78	1484.68	1932.36	618.127
Protein tyrosine phosphatase, receptor type, alpha_S189	-56.545	534.085	787.746	538.796	112.739	-32.715	301.592	83.31	24.514	-152.765	687.641	310.789	157.106	-82.899	262.901	124.077	479.085	84.479	144.408	126.577	439.148	375.021	131.246	-57.087	246.197	233.542	372.901	643.225	766.296	246.197	544.12	1197.25	417.746	1804.21	777.493	27.528	342.444	462.197	300.035	81.549	243.204	408.754	429.866	624.021	193.697
Ring finger protein 7_T10	41.43	55	148.07	107.007	39.155	-45.868	364.239	72.204	-65.625	-17.247	85.021	104.563	348.437	21.958	171.81	11.697	71.035	-264.11	167.803	398.317	-27.687	255.641	-7.239	66.31	1108.55	38.704	360.317	79.775	-28.804	208.239	94.81	247.394	215.542	-25.599	-26.66	323.521	123.338	63.599	-51.771	322.12	4.028	91.254	-79.817	2.859	26.232
p53_S20	1177.72	236.613	182.296	300.035	306.042	93.028	277.761	232.458	252.007	330.93	586.423	291.768	266.613	95.521	247.394	200.535	538.796	243.204	382.155	240.845	242.092	1177.72	377.296	348.437	313.88	239.711	362.211	458.239	544.12	403.352	210.915	358.049	442.655	479.085	89.472	-20.472	420.887	52.092	720.197	153.352	287.239	338.5	368.38	372.901	-40.267
Occludin_S408	839.782	14.965	66.852	-116.975	182.296	19.972	34.183	33.613	491.042	-74.227	-74.226	300.035	-180.884	85.627	-86.561	13.972	135.261	-55.301	436.535	-48.74	-14.486	83.852	249.725	323.521	183.007	17.218	112.739	48.683	-116.974	90.577	50.289	-27.156	-258.808	-75.513	-1.674	129.239	140.218	11.697	115.225	169.437	-23.863	-25.053	104.563	-42.979	71.676
FKHR_S329	43.085	97.155	175.063	-28.803	-77.42	-118.324	152.641	61.873	91.254	54.408	-127.919	-21.622	273.007	145.169	252.007	1046.31	201.592	-12.714	553.775	83.31	133.951	250.93	1884.42	133.31	-37.32	-160.93	5.12	-72.949	-143.31	-31.085	45.852	-65.624	-210.03	-149.761	-258.806	11.106	-108.163	157.106	-63.28	174.183	-158.539	-10.03	8.493	4.57	-63.875
DNA-dependent protein kinase catalytic subunit_S2612	2.197	-131.506	310.789	89.986	103.303	76.303	31.261	-23.862	6.239	133.31	-146.489	-6.628	-106.033	-27.686	153.352	-150.541	-5.449	-65.009	318.585	219.641	-97.857	223.352	-63.279	-45.867	113.472	-59.84	-52.451	-3.279	37.472	42.535	-70.685	-96.537	22.493	12.359	6.239	18.331	-92.545	9.563	22.493	-253.482	94.81	-184.844	82.725	30.648	-68.086
p47-phox_S304	10.134	120.148	279.007	33.613	167.803	94.81	-2.78	2.859	1.141	137.415	-46.448	-14.485	22.493	7.387	153.352	133.951	-70.684	-205.322	72.754	-168.277	33.077	472.62	391.296	-6.627	-25.598	197.148	423.789	649.183	187.225	127.077	352.38	548.782	1108.55	1046.31	310.789	133.31	-160.123	54.408	-59.839	116.563	332.746	329.169	174.183	192.831	232.458
Lymphocyte specific protein_S204	398.317	290.19	76.951	249.725	171.81	398.317	201.592	169.437	179.099	122.063	436.535	364.239	276.486	720.197	254.345	144.408	82.162	115.225	472.62	18.331	261.761	544.12	318.585	918.141	287.239	48.683	203.366	35.31	112.155	307.556	273.972	187.993	43.085	76.303	80.38	296.07	301.592	20.986	170.176	56.155	208.239	96.07	85.021	131.246	221.493
Glutamate receptor ionotropic, N-methyl D-aspartate subunit 2A_S1416	-204.092	-104.599	180.789	119.465	-33.351	-96.536	64.669	-52.976	72.754	-84.282	250.93	162.5	-55.934	44.746	157.106	45.852	142.908	-133.167	90.577	203.366	249.725	118.782	108.958	16.535	17.725	145.866	322.12	-33.35	222.387	176.577	33.077	-84.947	48.134	24.514	350.387	291.768	-2.225	-108.758	201.592	0.035	162.5	159.324	-197.115	146.542	230.486
CD5_T453	108.958	183.007	266.613	153.352	87.493	344.577	737.746	465.296	1046.31	134.697	22.493	797.768	102.627	249.725	386.556	248.599	395.859	238.556	388.951	91.254	323.521	624.021	499.937	757.57	256.768	124.669	586.423	259.359	479.085	225.451	433.486	330.93	194.592	269.113	-15.009	332.746	147.254	-33.895	124.077	56.655	330.93	388.951	356.134	318.585	197.148
c-Jun_S73	176.577	115.915	28.535	55.592	352.38	52.092	99.754	-84.946	325.613	117.303	135.958	-135.447	-28.233	-75.512	184.627	28.535	44.127	-2.779	154.908	10.634	140.789	200.535	297.401	192.831	-21.62	227.479	297.401	-84.945	121.528	37.472	34.838	73.282	164.092	-37.318	172.634	281.732	105.183	244.232	49.69	226.401	222.387	219.641	73.282	-9.461	-115.569
HMG14_S7	372.901	4717.49	4304.27	5391.8	4184.13	3336.12	3706.37	4586.07	5560.6	3942.34	8702.26	5751.74	6139.29	4586.07	1450.32	680.648	5560.6	3830.29	6955.75	4184.13	8166.32	6698.96	5068.22	408.754	2441.72	4908.73	4436.44	3518.59	3942.34	3423.73	2330.05	6139.29	4908.73	6415.27	3616.72	2599.31	2936.03	5214.23	4304.27	3253.54	8166.32	3616.72	3616.72	2543.13	2067.01
Opioid receptor_S344	-52.45	-99.685	85.627	167.092	122.063	201.592	-32.143	-10.626	-281.683	-19.454	185.528	-0.557	-99.684	-147.89	88.683	81.035	-32.714	118.782	86.824	-13.333	44.746	142.155	-336.304	-158.538	-32.713	198.803	-0.556	423.789	168.676	-2.778	23.458	223.352	304.465	329.169	-91.168	175.789	350.387	559.063	183.007	103.873	39.697	64.155	238.556	270.261	169.437
Vesicular monoamine transporter 2_S511	-36.125	83.852	248.599	115.225	105.183	65.761	406.296	-11.751	-81.701	301.592	238.556	219.641	219.641	50.289	136.768	45.261	97.155	142.908	-62.245	728.134	39.155	235.718	-53.438	178.162	91.254	253.275	225.451	246.197	372.901	354.317	265.331	228.352	179.099	133.31	-28.232	12.359	-31.084	-9.46	49.197	-10.029	110.239	147.254	379.732	225.451	-53.437
Phospholipase C, gamma 2_Y753	580.38	-75.511	47.077	81.035	-122.787	287.239	164.092	-21.619	-70.683	13.387	-229.702	-169.08	72.204	-168.276	-139.378	1.655	32.486	122.718	-89.148	-59.838	-61.021	-141.714	-206.401	-44.184	-162.779	142.908	-36.723	-198.192	-118.321	-39.238	-265.868	-25.596	-82.896	-70.053	-66.17	103.873	-21.09	283.063	146.542	-111.054	28.028	-1.672	-94.56	-28.802	-116.973
STAT5B_Y679	177.338	1.655	-167.37	259.359	-253.481	79.296	-95.191	340.465	212.754	103.303	142.155	86.19	-8.976	-121.268	-96.535	316.986	136.768	112.739	26.232	50.915	131.246	-12.711	195.465	48.683	-15.008	234.585	127.697	52.641	-72.947	103.303	107.007	-332.742	-46.447	66.31	303.028	-80.516	-2.224	618.127	403.352	-107.43	125.303	30.648	-73.586	-197.112	-93.884
Syndecan 3_Y361	208.239	-15.547	-7.237	-25.595	50.289	288.641	-114.71	553.775	-110.272	100.972	19.972	29.197	-18.259	-36.123	9.563	-65.007	199.669	-162.778	-193.05	0.035	-72.363	-16.692	-245.198	61.387	-255.044	-23.237	11.697	41.923	-103.198	167.803	264.331	-34.963	-163.717	-34.46	4.57	24.514	-120.499	248.599	211.824	28.028	30.648	113.472	-65.006	6.239	18.93
Gelsolin_Y603	-223.685	-12.296	-133.166	-64.375	-87.148	35.31	35.31	118.782	108.197	-41.289	-16.691	-54.125	-32.712	17.725	73.282	-82.895	-153.586	-87.873	-216.074	110.852	-182.757	-68.771	-219.812	-26.658	-12.295	-81.178	-25.594	122.063	-99.13	-172.757	-31.082	50.289	-19.453	-72.946	-23.236	-181.887	39.697	14.549	-281.682	-38.614	-81.698	-61.02	25.761	137.415	-240.841
SIT_Y188	-229.701	-29.332	-137.795	-44.773	40.282	-206.399	-9.459	-44.183	214.669	-56.542	-156.754	-34.962	-74.83	209.204	23.014	-127.128	-255.043	149.725	-118.319	-122.003	-90.55	-168.275	-42.978	-66.169	170.958	116.563	-171.086	-253.48	-52.446	-279.493	11.697	-243.844	33.077	-147.889	-109.526	19.972	-366.804	-103.196	-366.803	-59.265	-7.853	41.923	-250.3	-47.551	-10.028
Hepatocyte nuclear factor 4-alpha_S304	-159.244	17.725	-114.08	-302.936	-95.19	-46.939	-31.637	-137.794	-290.534	-174.482	265.331	-140.873	75.711	-269.714	-84.28	94.81	79.775	132.592	-16.69	-226.126	-123.472	-211.309	-82.894	100.345	-12.71	332.746	143.648	280.542	120.148	-76.825	-36.722	261.761	120.148	221.493	548.782	108.958	-28.231	88.683	65.232	81.035	-197.11	-8.376	125.303	320.423	238.556
Glutamate receptor ionotropic, AMPA 4_S862	5751.74	6955.75	4717.49	5751.74	4304.27	4908.73	6955.75	6415.27	5214.23	3423.73	4908.73	4184.13	8702.26	4717.49	3336.12	5391.8	3830.29	4717.49	1804.21	1130.47	3423.73	3942.34	3518.59	6955.75	6415.27	6415.27	14604.8	4053.7	5751.74	8166.32	5560.6	4586.07	4436.44	3942.34	3942.34	5560.6	3616.72	5068.22	3830.29	2936.03	3706.37	2728.27	2274.43	5214.23	3518.59
Used for production/QC_	99.099	52.092	-34.961	-86.558	-108.756	60.789	12.873	-114.708	213.782	89.472	34.183	159.324	475.782	110.852	240.845	-45.238	54.408	-196.089	-37.316	-122.785	-111.813	-76.824	81.549	88.035	-54.124	25.761	-61.019	172.634	-82.893	97.155	13.387	293.254	-12.709	124.077	-177.231	134.697	39.697	360.317	215.542	-108.161	-140.872	-65.62	-16.689	140.218	-81.697
GAB1_Y627	350.387	417.746	273.972	204.218	157.106	-229.699	472.62	5.12	30.648	-39.724	96.606	194.592	-185.915	148.88	-16.688	-4.869	-99.129	-51.129	28.535	42.535	4.028	231.5	49.69	1069.65	21.958	69.282	-66.832	125.303	-62.726	-145.67	36.937	-107.428	160.993	187.225	-1.045	124.669	55.592	-183.857	62.408	-93.222	82.725	-16.687	29.634	61.873	28.028
NR2B_Y1252	91.254	559.063	1.655	163.38	64.669	49.197	-82.346	-73.585	34.838	-139.377	-69.427	146.542	21.493	72.204	-48.738	-15.006	-302.935	-234.131	-29.331	-54.721	23.014	-176.3	100.972	109.535	-221.069	127.697	1.141	70.528	-99.128	126.577	61.387	196.254	-91.806	-29.963	-158.537	54.408	76.951	-366.798	-97.856	-62.725	-84.943	58.993	-74.224	83.852	-70.052
EphA8_Y616	7.387	41.923	298.831	-109.525	114.07	-34.459	-36.122	28.535	40.894	-106.703	-55.298	72.204	143.648	46.465	-22.625	-101.915	-23.234	185.528	-63.874	-13.912	-346.994	49.69	3.486	-147.28	47.077	33.077	-114.707	-107.427	-7.236	-182.756	-51.128	-124.245	-11.749	1.141	-52.974	-101.069	128.472	-126.486	-251.878	-118.317	129.239	-68.768	-59.264	309.176	-103.194
Low density lipoprotein receptor-related protein 1_Y4507	229.303	382.155	142.155	198.021	4.57	-11.748	159.324	-27.683	184.627	59.542	-42.383	28.535	-104.598	-208.9	64.669	-66.831	125.303	2.197	29.197	-30.532	1.655	-163.716	-6.044	86.824	95.521	5.669	-6.624	198.021	-92.541	13.972	80.38	-11.746	116.563	237.486	144.408	-55.932	101.563	-114.078	-29.96	62.958	148.88	28.028	-32.141	129.93	215.542
CD79B_Y196	-29.959	120.852	72.754	-81.177	33.077	-15.005	140.789	14.549	285.923	-56.541	191.275	508.134	31.261	-61.565	-134.642	-95.859	-37.907	-243.842	-130.135	175.063	159.324	35.31	192.831	174.183	63.599	1.141	199.669	91.254	382.155	-83.639	-32.707	-97.855	229.303	173.359	31.873	-85.966	94.81	-108.159	96.07	102.627	60.183	129.239	408.754	198.803	247.394
TOM1 like 1_Y460	629.599	368.38	87.493	680.648	-111.812	49.197	1243.36	254.345	839.782	316.986	475.782	2441.72	185.528	93.577	87.493	-44.771	19.43	39.155	246.197	89.472	-114.706	273.007	91.254	629.599	360.317	187.993	237.486	199.669	342.444	253.275	273.007	-97.222	50.915	200.535	-3.916	118.782	580.38	-2.223	113.472	273.007	183.789	222.387	1335.96	592.746	322.12
LAT_Y220	293.254	142.908	-88.489	-52.445	80.38	97.155	-200.453	-22.118	135.958	-52.973	-12.294	137.415	230.486	61.387	-40.782	-63.277	-126.484	129.93	-151.253	-63.276	-189.837	33.077	106.437	-21.088	-2.222	81.549	157.866	-122	40.282	6.239	50.289	-16.133	-59.836	195.465	-89.894	-16.132	-29.958	281.732	227.479	-63.872	32.486	148.07	-21.615	131.246	-48.095
CDC2_T161	99.099	15.458	273.972	215.542	-106.7	247.394	313.88	96.606	281.732	-108.158	240.845	338.5	245.303	120.852	113.472	155.669	96.07	-286.188	156.394	-78.582	-23.233	183.789	228.352	-144.801	187.993	12.873	-3.277	-13.33	221.493	-6.043	-7.851	-133.877	-103.192	154.908	108.958	-90.548	168.676	175.789	87.493	78.648	118.056	-136.244	214.669	104.563	-12.293
Notch2_T2074	107.549	9.563	218.648	164.092	-120.497	245.303	55	-74.222	55	61.387	65.761	266.613	97.155	14.549	94.81	232.458	21.493	24.514	-79.812	161.69	420.887	84.479	-15.004	170.176	41.43	-51.768	0.035	-25.592	39.155	-35.521	31.261	72.754	62.408	33.077	-26.243	-29.957	73.824	-62.722	-2.777	-11.744	60.789	79.775	-121.998	95.521	129.93
LIM domain kinase 1_T505	238.556	1177.72	49.69	406.296	580.38	864.711	516.782	454.775	892.732	548.782	979.127	382.155	322.12	57.155	408.754	525.423	696.063	137.415	852.592	212.754	115.225	737.746	-58.791	1484.68	797.768	1069.65	787.746	672.437	892.732	1046.31	963.486	918.141	1046.31	1221.94	830	2119.09	1029.14	1046.31	979.127	808.838	1221.94	1450.32	629.599	1088.28	766.296
MAPK14_T180	-105.205	65.232	58.373	-40.264	193.697	46.465	49.69	20.986	313.88	22.493	15.458	77.528	118.056	-12.707	-104.011	-7.85	111.324	93.028	62.408	87.493	5.12	91.782	-91.805	192.085	-108.157	100.972	61.387	-10.026	23.458	-125.773	-27.152	3.486	-300.271	-70.051	-137.064	-177.228	-59.261	23.014	-119.809	-29.329	1.655	53.831	-25.591	-88.488	-79.237
Bone marrow kinase BMX_Y566	239.711	135.958	122.718	-66.829	92.394	6.239	238.556	80.38	491.042	244.232	-33.894	136.768	-46.937	-22.623	13.387	159.324	60.789	145.169	-87.146	34.183	139.549	-292.975	-15.003	-69.426	94.183	-18.834	72.204	106.437	-123.471	-210.027	-208.899	-29.328	-131.499	210.915	0.62	107.007	-7.849	-79.81	102.113	300.035	147.254	58.373	153.352	147.254	-17.707
Myogenic differentiation antigen 1_T115	-7.233	-129.357	-101.913	-1.043	-167.366	21.958	80.38	-67.519	-108.753	82.725	-39.72	-385.762	160.063	-67.518	-94.555	60.183	-311.091	-76.163	203.366	60.183	186.289	-31.08	273.007	-2.221	-129.356	-15.002	-193.048	-104.595	-54.122	-29.954	-258.802	-113.392	-171.083	-176.298	-100.395	236.613	180.789	-218.6	16.535	-120.495	145.169	-217.34	103.873	-84.942	-104.009
Myosin phosphatase target subunit 1_T696	262.901	-26.242	-18.833	-5.447	117.303	-133.162	293.254	113.472	96.606	-53.435	224.387	21.493	-76.822	-19.948	-82.343	-48.737	1.655	-12.706	192.085	-65.617	-58.3	-131.498	-90.547	20.5	-66.828	71.035	-34.455	-43.585	-104.594	78.648	-22.116	37.472	-13.911	-36.12	11.697	33.613	-82.889	-167.365	145.169	-30.531	-17.244	-319.604	135.261	-72.943	-99.126
FGF receptor 3_Y724	82.162	-46.936	139.549	248.599	-4.39	223.352	66.852	322.12	-108.155	155.669	20.986	57.155	110.239	34.183	32.486	185.528	26.838	-18.257	-5.446	-39.234	132.592	-63.275	60.789	285.923	61.387	-54.72	-155.963	1.655	-89.145	-194.196	-51.127	275.085	-242.419	-32.705	-52.444	-158.535	75.711	40.894	171.81	-111.052	63.599	238.556	-95.857	16.535	201.592
Dynamin 1_Y597	462.197	84.479	797.768	454.775	19.43	150.373	249.725	-4.389	58.993	-27.151	95.521	79.296	238.556	217.627	6.796	-176.297	61.387	213.782	17.725	61.873	325.613	107.007	128.472	-8.972	0.035	45.852	-32.704	-162.774	97.155	265.331	-232.504	-51.767	-57.083	84.479	-32.138	-66.827	-77.414	71.035	1.141	93.577	-26.24	35.93	106.437	-25.047	-31.634
Protein kinase C, theta_S676	-32.703	64.155	-279.49	-123.47	-231.083	135.261	75.711	60.789	82.162	238.556	-34.454	65.761	-137.063	140.218	55	24.077	271.486	-193.046	48.683	-23.86	147.254	-7.847	76.951	720.197	61.387	-22.115	0.035	-34.956	240.845	-16.686	-146.484	-76.162	192.085	45.852	181.549	85.627	20.986	49.69	-176.296	21.493	-62.72	-10.622	107.549	-78.58	85.627
p53_S315	130.599	287.239	-48.094	-27.679	49.69	-131.497	-133.875	15.915	-159.24	-112.546	-106.699	-149.755	279.007	86.19	235.718	175.789	420.887	175.063	64.669	167.803	81.549	3.486	242.092	273.972	340.465	372.901	138.824	198.021	212.754	198.803	-12.705	139.549	135.958	97.768	215.542	98.479	-55.93	-155.962	-17.705	96.606	29.634	-33.893	-29.327	-97.22	-42.381
Phosphatidylinositol 3 kinase, catalytic subunit, delta_S1063	231.5	-4.864	-57.082	-51.766	68.063	192.085	170.176	150.373	157.106	21.958	-50.571	81.035	17.725	-57.081	-118.314	-50.57	58.993	75.218	84.479	85.627	-76.821	138.056	113.472	-71.179	78.092	-123.469	24.077	175.789	108.197	22.493	-116.971	-169.076	-265.861	79.296	-41.9	-82.886	20.5	-273.743	-105.204	-44.769	244.232	9.563	179.958	-7.232	-140.199
Testis specific protein kinase 1_S220	-208.898	-125.772	117.303	-130.132	14.965	99.099	120.852	-54.719	82.162	222.387	131.246	229.303	195.465	287.239	-26.239	408.754	66.31	420.887	442.655	375.021	482.824	592.746	448.718	118.782	106.437	819.31	214.669	508.134	344.577	864.711	1130.47	839.782	687.641	672.437	757.57	117.303	303.028	318.585	223.352	126.035	163.38	433.486	1046.31	445.57	720.197
Calcium sensing receptor_T888	-110.271	103.873	162.5	2.197	-9.456	108.197	-231.082	-69.425	-81.692	-157.638	212.754	-183.853	-93.219	118.782	-94.553	-163.713	-200.452	-150.533	59.542	-28.799	69.282	-72.941	-62.24	1.655	-311.09	137.415	52.092	10.634	56.655	-28.228	-26.656	213.782	-42.38	83.852	-63.274	240.845	334.81	400.908	-125.09	61.873	4.57	124.077	-61.562	-59.834	93.028
Cyclin-dependent kinase 4_T172	38.092	121.528	115.915	21.958	175.063	-42.975	88.035	273.972	398.317	-78.578	165.556	393.648	234.585	69.282	-49.946	285.923	180.789	10.134	165.556	34.183	9.563	222.387	303.028	76.303	96.606	50.915	21.493	107.007	15.915	-63.273	103.873	224.387	100.972	185.528	79.296	114.07	-1.667	-66.167	43.085	110.239	-62.239	181.549	129.93	-64.371	97.768
Tuberin_T1462	-196.085	266.613	340.465	186.289	100.345	127.697	-139.373	-227.29	-26.237	-163.712	22.493	116.563	53.831	130.599	145.866	-25.045	-158.534	290.19	-29.952	-39.233	144.408	114.669	7.859	-130.786	82.725	-155.96	50.289	-157.635	325.613	0.035	-12.291	34.838	86.19	-7.845	196.254	-130.785	-26.236	-1.042	181.549	-76.161	44.746	-139.372	45.261	121.528	-201.751
STAT1_Y701	43.085	-64.37	230.486	482.824	283.063	96.606	393.648	233.542	203.366	58.373	58.373	-42.973	145.866	175.789	71.035	38.704	-60.434	294.676	362.211	221.493	154.092	-65.005	220.549	191.275	301.592	-11.741	179.099	175.063	-19.452	20.5	-49.945	-170.082	153.352	137.415	154.092	75.218	82.725	0.035	26.838	131.937	199.669	-29.951	7.387	214.669	136.768
c-Mos_S16	475.782	235.718	38.704	183.789	-42.972	307.556	-77.989	247.394	672.437	96.606	366.359	398.317	261.761	258.092	164.873	29.634	203.366	62.408	213.782	185.528	171.81	182.296	33.613	203.366	-92.537	-21.613	126.035	47.077	18.93	-59.259	103.873	-158.532	-26.655	267.972	178.162	103.873	68.655	99.099	4.57	-86.556	-34.453	94.183	28.028	-22.114	122.063
Pituitary tumor-transforming protein 1_S165	-13.91	932.549	318.585	210.915	-15.001	145.866	174.183	672.437	147.254	275.085	-89.891	-97.219	757.57	114.07	439.148	737.746	-87.872	127.697	215.542	-25.044	-11.74	208.239	1088.28	129.93	121.528	600.169	219.641	208.239	17.725	99.754	548.782	320.423	-88.483	-78.577	72.754	-117.644	-58.786	-7.231	40.894	54.408	-42.971	512.176	135.261	71.035	346.444
B-Myb_S577	696.063	1069.65	356.134	1651.67	445.57	1418.78	830	135.261	267.972	520.873	112.739	664.162	830	1029.14	195.465	600.169	226.401	548.782	417.746	553.775	91.782	218.648	198.021	-21.612	553.775	2023.45	946.725	720.197	1130.47	1932.36	808.838	1804.21	995.486	1069.65	963.486	2495.06	1392.97	1243.36	963.486	508.134	1615.03	995.486	892.732	1069.65	1177.72
Cell cycle checkpoint kinase_S345	108.958	155.669	-223.679	-17.704	-305.777	-47.548	50.289	-144.068	294.676	-28.796	-264.105	-15.545	129.239	395.859	-34.954	-25.589	-25.588	-138.56	-48.091	-22.113	109.535	-94.552	35.31	122.063	-2.774	-32.137	-61.559	-104.008	-57.078	-43.583	-27.674	142.908	-68.764	-196.084	80.38	808.838	-153.581	99.099	-27.673	54.408	49.197	-144.797	-117.643	-33.342	-52.442
Opioid receptor mu 1_S377	122.063	93.577	-154.393	28.535	-167.363	-74.22	-137.059	39.697	-63.869	21.958	-11.158	124.077	180.789	-126.481	-15	-155.958	-2.217	-49.419	-157.634	106.437	151.148	-130.784	-174.477	122.718	-53.432	-26.235	-115.559	-77.986	-79.234	-15.544	-68.763	-101.91	29.197	56.655	-226.122	28.535	75.218	26.232	-71.876	167.803	-108.751	2.197	69.282	-34.953	-76.16
TGF beta receptor, type II_S228	11.106	51.486	-172.753	65.232	-4.388	113.472	-14.48	-21.086	81.549	-66.166	-106.696	-27.149	-133.87	177.338	17.725	179.099	-234.128	-8.969	116.563	121.528	38.092	-95.183	-155.957	11.697	162.5	60.789	-36.716	-21.085	-44.766	-186.887	-23.859	29.197	107.549	59.542	135.261	-56.538	-68.762	45.852	-231.079	-37.313	273.972	-180.881	-53.431	89.986	20.5
FADD_S194	10.634	122.063	-67.513	85.021	-29.324	115.915	261.761	226.401	-157.633	362.211	20.5	80.38	115.225	84.479	204.218	114.669	-21.61	61.873	78.092	145.866	96.606	153.352	160.993	40.282	29.634	69.838	94.81	2.197	36.937	29.197	-126.479	198.803	64.155	20.5	-104.591	132.592	-1.04	114.669	-51.764	-17.702	-170.081	49.197	-165.293	61.873	204.218
_	75.711	96.07	103.873	151.923	210.049	-116.169	59.542	93.028	629.599	-8.968	287.239	158.613	7.387	161.69	-91.161	106.437	15.458	-70.677	-63.272	-76.819	415.042	-51.126	-163.707	-85.386	-181.885	15.915	30.648	210.915	-65.004	-190.846	148.07	-171.079	200.535	40.894	1.655	-145.666	-121.994	218.648	-91.16	-29.95	-87.141	161.69	25.761	-160.118	72.204
Androgen receptor_S208	232.458	-96.531	256.768	66.31	-2.773	-62.237	40.894	96.07	17.725	-81.689	230.486	-12.703	-105.202	152.641	100.345	105.183	53.261	-108.75	-190.845	-23.857	93.028	-202.977	50.915	12.359	13.387	-140.868	94.183	-39.232	-111.051	-126.478	-206.397	-74.218	-5.442	105.183	-85.385	-51.763	-124.242	-38.612	-219.808	-36.715	210.049	13.387	-144.796	102.113	-205.317
Clathrin light polypeptide B_S11	130.599	89.472	-6.039	-39.231	411.641	118.782	18.331	184.627	548.782	1029.14	83.852	227.479	270.261	185.528	148.07	201.592	525.423	125.303	45.261	120.148	348.437	575.197	334.81	81.549	236.613	273.007	266.613	-49.94	161.69	82.162	273.007	156.394	-11.157	108.958	81.549	65.761	-119.063	-48.09	18.93	38.092	29.197	155.669	18.331	-2.772	279.007
BCL2-interacting protein BIM_S118	-62.719	-193.042	172.634	-126.476	-166.337	-63.868	-123.467	-116.967	-251.873	38.704	-153.579	-211.299	-43.582	-104.59	-16.683	-156.748	-108.749	-46.931	-178.017	-7.229	354.317	-214.942	75.711	-109.52	-122.778	-177.222	-177.221	-155.955	-55.928	-219.807	-100.394	-183.851	-91.802	-160.117	2.859	-149.752	-160.116	-248.581	-38.61	-245.19	-144.794	78.648	-37.904	-366.795	-227.288
Secreted phosphoprotein 1_S148	121.528	239.711	126.577	329.169	18.331	147.254	649.183	408.754	1484.68	259.359	704.486	1418.78	592.746	39.697	191.275	411.641	384.268	516.782	277.761	445.57	252.007	265.331	323.521	188.732	129.93	12.359	411.641	221.493	159.324	318.585	297.401	260.423	189.535	118.782	-48.089	69.282	-25.043	-238.194	193.697	192.085	133.31	298.831	400.908	56.655	280.542
Cyclic GMP inhibited phosphodiesterase B_S295	-65.615	465.296	336.69	57.155	307.556	358.049	-111.049	85.627	310.789	-57.077	1088.28	15.915	-119.062	-171.871	472.62	-159.234	-69.421	-191.874	101.563	-88.482	-51.125	-41.284	60.183	180.789	462.197	145.169	157.866	309.176	207.148	103.303	-346.987	309.176	1177.72	2168.39	86.824	766.296	2728.27	1029.14	1651.67	592.746	1046.31	636.817	1726.89	3706.37	2274.43
PPAR_S21	112.739	105.183	379.732	672.437	180.789	696.063	25.176	728.134	344.577	342.444	3.486	-81.687	368.38	318.585	275.085	757.57	287.239	256.768	322.12	-84.938	167.092	-16.682	711.451	202.535	138.824	144.408	10.134	-58.294	-36.118	81.035	379.732	388.951	-113.388	156.394	103.873	75.711	-74.826	133.951	100.345	358.049	-160.924	403.352	-84.277	159.324	512.176
Huntingtin_S421	564.458	-141.71	186.289	74.613	-16.681	-67.512	171.81	-34.951	-44.179	-44.178	-97.853	159.324	40.282	-2.771	20.986	204.218	-154.392	19.43	118.782	154.092	-128.648	291.768	384.268	198.803	210.049	-250.295	14.965	96.606	226.401	-161.847	167.803	297.401	-104.589	89.472	227.479	18.93	202.535	-87.868	-66.823	139.549	103.303	-91.801	377.296	-141.709	-84.937
Phospholipase C, gamma1_S1248	-41.899	-137.056	216.641	-91.8	61.387	86.824	89.986	-234.127	482.824	28.535	39.697	191.275	42.535	127.697	475.782	-195.109	-39.718	-56.536	138.824	18.331	161.69	388.951	59.542	78.648	276.486	-366.794	25.176	187.993	-75.506	-2.77	-68.76	131.246	254.345	375.021	250.93	39.155	244.232	-91.159	236.613	44.746	230.486	281.732	313.88	194.592	120.852
Nucleolar phosphoprotein p130_S623	211.824	575.197	1549.22	1305.78	624.021	332.746	649.183	310.789	1012.09	362.211	1581.85	520.873	107.549	159.324	338.5	-35.517	1130.47	52.092	711.451	293.254	1549.22	1012.09	375.021	96.07	1012.09	1088.28	636.817	864.711	423.789	1335.96	575.197	1335.96	1418.78	1615.03	636.817	382.155	1932.36	2023.45	1980.42	1130.47	1069.65	737.746	1305.78	1615.03	877.746
Tryptophan hydroxylase_S58	323.521	553.775	482.824	179.099	163.38	-95.855	123.338	298.831	388.951	206.204	636.817	271.486	892.732	151.923	242.092	264.331	548.782	-162.773	195.465	198.021	151.923	423.789	122.718	600.169	408.754	388.951	132.592	516.782	553.775	280.542	340.465	300.035	600.169	400.908	258.092	143.648	465.296	48.134	649.183	194.592	346.444	451.718	564.458	426.951	340.465
Wiskott-Aldrich syndrome protein interacting protein_S488	86.19	454.775	346.444	151.148	400.908	-41.283	553.775	-53.427	1484.68	338.5	1549.22	963.486	327.528	1046.31	1804.21	118.056	1392.97	253.275	12.873	479.085	462.197	516.782	81.035	111.324	1046.31	368.38	618.127	711.451	600.169	830	436.535	979.127	2168.39	2216.72	1221.94	918.141	3253.54	1221.94	1363.46	906.62	995.486	624.021	1484.68	1363.46	1177.72
NFKB1_S907	88.035	629.599	454.775	350.387	21.493	164.092	309.176	737.746	160.063	472.62	71.035	368.38	388.951	44.127	94.81	1012.09	112.739	356.134	475.782	-16.128	151.148	115.915	1519.33	258.092	618.127	877.746	445.57	575.197	99.099	138.824	1177.72	877.746	472.62	538.796	157.106	167.803	649.183	393.648	370.521	864.711	298.831	1012.09	451.718	819.31	979.127
B-Raf_S364	-199.278	-58.293	-45.236	-49.417	-30.527	-28.794	-116.966	-179.897	-130.13	-238.193	-234.126	-198.189	-54.118	-70.048	-157.631	-46.441	81.549	-172.751	35.31	-140.867	154.092	44.127	-224.93	-187.875	180.789	-149.751	-137.789	207.148	137.415	-14.479	-216.068	-158.529	161.69	200.535	-2.769	82.725	58.373	58.373	260.423	96.606	338.5	130.599	265.331	336.69	118.056
CDC 25B_S146	-114.074	-161.844	-54.716	-265.855	-13.907	-44.762	179.958	-126.475	-114.7	-151.975	269.113	36.387	-59.258	-155.131	178.162	-212.467	115.915	592.746	-30.526	42.535	-171.075	-138.558	-61.556	-214.94	72.204	16.535	217.627	777.493	187.225	221.493	174.183	808.838	906.62	1088.28	315.359	180.789	475.782	377.296	175.789	534.085	362.211	406.296	553.775	728.134	468.887
Keratin 8_S74	529.852	2543.13	2330.05	1418.78	10.134	1615.03	1130.47	3830.29	2330.05	3253.54	787.746	1088.28	2936.03	358.049	1549.22	5068.22	839.782	1275.62	1615.03	284.401	1450.32	787.746	5751.74	379.732	830	1581.85	1484.68	362.211	236.613	553.775	2862.57	1484.68	462.197	388.951	808.838	606.106	553.775	344.577	512.176	1108.55	207.148	1581.85	342.444	534.085	1980.42
AKT3_S120	143.648	31.873	104.563	-17.7	-28.226	-11.156	-106.024	69.838	61.387	-91.798	85.627	-190.842	315.359	53.261	65.761	-6.038	9.035	-114.699	36.387	-180.88	-194.191	-75.505	246.197	262.901	303.028	246.197	-21.607	-8.964	-85.383	142.908	-111.047	-265.854	-70.047	-305.776	33.077	92.394	47.077	-85.382	-188.86	35.31	-9.452	-183.85	-286.185	-30.525	0.035
Adducin 1_S408	525.423	290.19	140.218	174.183	34.183	255.641	178.162	411.641	122.718	310.789	320.423	240.845	235.718	-41.898	117.303	147.254	265.331	296.07	42.535	482.824	208.239	301.592	303.028	249.725	227.479	269.113	146.542	145.169	287.239	167.803	200.535	400.908	242.092	-88.48	252.007	125.303	76.951	149.725	269.113	297.401	393.648	338.5	264.331	386.556	271.486
Perilipin_S81	426.951	226.401	375.021	-62.717	5.669	482.824	165.556	260.423	290.19	172.634	1069.65	819.31	479.085	720.197	534.085	281.732	442.655	1197.25	1046.31	995.486	78.092	819.31	592.746	580.38	704.486	462.197	495.387	400.908	300.035	181.549	629.599	580.38	839.782	918.141	696.063	306.042	426.951	129.239	358.049	74.613	285.923	370.521	612.31	606.106	411.641
Transcription elongation factor A- like1_S37	336.69	3423.73	4053.7	2382.7	2936.03	2599.31	2330.05	2330.05	4436.44	1581.85	4586.07	5391.8	2274.43	5391.8	2599.31	672.437	2119.09	1695.88	3253.54	877.746	2728.27	2795.53	1549.22	386.556	2936.03	1932.36	946.725	2728.27	1484.68	2274.43	1046.31	2936.03	4184.13	4304.27	1843.31	-22.62	2663.4	1804.21	1932.36	1484.68	2495.06	1335.96	2936.03	2441.72	3088.68
TFIIA-alpha/beta like factor_S423	141.521	-16.127	142.908	18.331	266.613	247.394	177.338	283.063	261.761	25.176	-56.535	97.768	131.937	122.718	47.077	127.077	105.183	-18.829	-1.664	86.824	271.486	72.754	105.852	403.352	98.479	91.782	148.88	90.577	25.761	45.852	73.282	-125.088	-44.175	88.035	-62.235	-175.476	-140.198	-89.143	-84.275	4.57	-119.06	52.092	-148.843	-214.938	-177.219
Calcium channel voltage dependent beta 2 subunit_S478	-113.386	254.345	354.317	-22.619	395.859	271.486	458.239	220.549	100.972	5.12	559.063	153.352	316.986	1177.72	465.296	312.239	229.303	362.211	420.887	23.458	117.303	629.599	297.401	2.859	487	344.577	164.873	382.155	398.317	270.261	226.401	499.937	1418.78	512.176	777.493	-3.914	892.732	423.789	364.239	468.887	704.486	458.239	963.486	636.817	569.268
Ras related protein 1A_S180	8702.26	8702.26	7301.41	9228.84	8702.26	5934.06	7654.26	6955.75	5560.6	7654.26	6139.29	3253.54	9974.95	9974.95	7301.41	6415.27	5068.22	7654.26	4436.44	4586.07	5560.6	5934.06	3706.37	6415.27	3518.59	4586.07	3009.7	4053.7	5391.8	3336.12	5068.22	3423.73	4436.44	2382.7	7301.41	9228.84	5391.8	3830.29	5391.8	8166.32	5068.22	3253.54	8166.32	3942.34	3336.12
Heterogeneous nuclear ribonucleoprotein K_S302	273.972	906.62	2274.43	2330.05	1450.32	3175.84	384.268	636.817	2663.4	468.887	1884.42	1305.78	2023.45	1392.97	1484.68	49.69	808.838	384.268	575.197	3.486	787.746	918.141	830	482.824	1804.21	946.725	643.225	1197.25	1130.47	508.134	503.817	932.549	1980.42	1980.42	1029.14	1980.42	3175.84	4908.73	2023.45	1615.03	1804.21	2119.09	2495.06	3009.7	3942.34
Connexin 43_S279	-101.908	102.113	-164.483	125.303	65.232	249.725	196.254	680.648	45.261	157.106	50.915	62.958	-97.852	230.486	216.641	877.746	-16.126	276.486	312.239	-316.611	316.986	157.106	656.803	213.782	-78.575	77.528	117.303	138.824	-222.316	-68.759	207.148	281.732	30.648	216.641	-120.493	-125.766	-4.858	83.852	13.387	458.239	23.458	325.613	-74.215	85.627	491.042
Protein tyrosine kinase TXK_Y91	132.592	-12.288	-90.544	82.725	-189.831	-48.088	107.007	-172.749	-14.478	-178.016	20.5	86.824	-108.748	197.148	56.655	-76.817	264.331	-36.117	3.486	110.239	-65.612	62.958	-93.881	-46.44	115.225	-4.857	40.894	269.113	247.394	171.81	165.556	211.824	232.458	254.345	-179.895	94.183	151.148	-180.878	198.021	87.493	86.824	7.387	323.521	89.472	-48.087
SYK_Y526	-35.515	25.761	-45.861	170.958	-158.528	-84.273	154.908	123.338	-74.213	142.908	-165.29	-18.256	-2.214	279.007	193.697	-41.281	103.873	-158.527	-111.043	-70.674	62.408	158.613	43.085	138.056	-43.581	-79.231	-41.28	25.761	39.697	187.225	-32.7	-118.31	-160.113	-116.965	-137.787	-107.422	-142.504	33.077	-58.783	-19.449	69.282	2.859	14.549	-197.104	19.43
O-linked N-acetylglucosamine transferase_T989	-151.972	-99.122	-21.083	-140.197	77.528	-66.163	116.563	-44.761	65.761	-132.434	74.613	56.655	-12.7	102.113	-51.761	91.254	-42.97	252.007	-56.533	40.894	26.232	-110.268	-18.255	-197.103	93.028	-31.631	23.014	66.31	-97.215	320.423	161.69	-16.125	100.972	0.035	-167.361	210.915	-7.841	153.352	-114.072	266.613	-188.858	-93.214	148.07	-67.509	-14.998
CD6_Y629	-76.159	-33.34	-80.51	20.986	-172.746	174.183	423.789	-43.58	-48.728	-104.007	3.486	88.683	-226.118	-43.579	-305.775	-93.213	57.754	-5.438	250.93	-77.41	101.563	-113.385	-87.866	-95.854	-176.293	24.514	28.535	41.923	-190.84	87.493	51.486	-95.18	293.254	135.261	-62.234	123.338	-198.187	-112.543	-129.348	145.169	99.099	32.486	-21.082	-235.51	82.162
Phosphatidylinositol 3-kinase, regulatory gamma subunit_Y341	158.613	94.183	-46.439	67.479	208.239	265.331	65.232	95.521	138.056	104.563	12.873	-37.902	204.218	-200.449	89.986	183.789	33.613	-2.212	-121.259	38.704	-84.935	-89.887	145.169	173.359	-64.365	-219.805	78.092	-100.389	-212.465	204.218	29.197	130.599	31.261	-3.913	19.43	-26.231	-84.272	-77.409	-196.08	81.035	-36.116	67.479	124.077	62.408	-62.233
Notch2_	-58.292	53.261	96.606	222.387	-169.072	69.838	43.676	112.155	-36.712	78.092	398.317	-85.96	5.669	184.627	232.458	-31.077	-95.179	191.275	61.873	60.789	417.746	40.894	131.937	67.479	88.035	37.472	48.134	99.099	127.697	52.641	-44.76	12.359	214.669	5.12	138.824	-137.786	75.218	45.261	142.908	-77.408	9.563	-28.224	-35.514	-24.426	-108.745
NFKB3_S298	-133.867	166.423	273.007	-183.848	-115.556	58.993	39.155	152.641	-34.95	45.852	138.824	183.007	148.07	-9.449	169.437	-112.542	249.725	58.373	-77.979	-48.086	110.852	78.092	-89.142	12.873	248.599	179.099	120.148	360.317	183.007	586.423	175.789	104.563	18.331	68.655	-68.078	147.254	226.401	79.296	219.641	-183.847	127.077	-88.479	165.556	152.641	50.915
Used for production/QC_	39.155	155.669	166.423	101.563	-57.722	34.838	-85.959	162.5	-65	112.155	29.634	107.549	-91.795	187.225	42.535	47.077	5.669	73.282	-133.158	429.866	-48.727	114.07	17.725	0.62	176.577	19.972	88.035	-151.971	17.218	-64.364	-101.066	56.155	-118.309	44.127	-29.32	129.93	9.563	-23.856	-64.999	-39.716	38.092	-2.211	-8.366	-101.065	-29.949
Beta-catenin_Y86	29.197	-217.332	-79.805	198.803	196.254	29.197	-49.412	170.958	48.134	-128.644	-25.04	152.641	-155.129	-150.529	-27.144	-77.406	93.028	71.676	-62.232	73.824	24.077	-21.604	-152.752	56.155	5.12	-128.643	-302.924	-88.478	55.592	62.408	170.958	-226.117	-119.806	178.162	864.711	-131.494	55.592	-17.24	-69.418	-35.51	-122.775	-3.272	-27.668	-173.561	-23.23
Guanine nucleotide releasing factor 2_Y522	245.303	141.521	120.852	45.852	57.155	-15.543	-51.76	61.387	-82.883	78.092	209.204	195.465	-70.672	-125.087	106.437	-41.895	-52.438	-94.546	104.563	58.373	7.859	201.592	118.056	88.683	45.261	75.711	15.915	13.387	82.162	137.415	35.31	93.577	-78.574	-112.54	-281.672	152.641	-66.162	5.669	-33.338	182.296	-116.963	83.31	-113.383	15.458	-168.271
VEGF receptor 2_Y951	205.289	-63.269	-75.501	-216.065	186.289	-34.451	-7.227	65.761	-16.679	-170.079	-97.213	-58.781	-19.447	114.07	24.077	-32.696	-58.29	3.486	-43.576	-95.853	53.261	157.866	-48.085	72.204	79.296	-36.115	-139.37	-103.187	96.07	30.648	32.486	-90.539	-24.425	44.746	100.345	372.901	-3.91	14.549	-6.034	7.387	-52.437	-30.521	101.563	-242.415	-156.742
Dystrophin associated glycoprotein 1_Y892	120.148	93.028	-82.882	-55.292	-134.636	96.07	60.789	203.366	44.746	253.275	11.697	-125.763	-31.63	-99.118	-163.703	87.493	110.852	-33.337	133.951	-208.89	-40.776	-54.715	-228.405	120.148	12.873	152.641	76.303	-26.651	-6.033	14.549	-56.53	73.824	110.239	-28.223	143.648	-89.141	11.697	-51.758	-62.23	31.261	18.93	88.035	40.282	-250.289	94.183
_	190.366	23.458	-98.446	-64.363	-34.449	-189.83	26.838	25.176	96.07	-2.21	-19.944	-87.865	5.12	-21.08	41.923	108.197	77.528	-105.196	37.472	-142.502	50.915	72.204	290.19	35.93	102.627	-216.064	-147.273	-86.552	-132.433	33.613	-182.75	-83.631	156.394	47.577	-87.14	143.648	83.852	97.768	-33.336	-179.892	20.5	-47.545	-24.424	13.387	-300.261
HPK1_Y381	271.486	-61.005	-204.084	31.261	43.085	-31.629	-35.508	-17.695	250.93	108.197	-26.65	352.38	-5.436	119.465	-90.537	4.57	1.141	-141.707	49.69	4.57	171.81	55	-54.714	145.169	7.387	12.359	145.866	4.028	10.134	-82.339	64.155	-154.39	114.07	-292.968	195.465	90.577	-104.587	75.218	23.458	-180.877	142.155	160.063	-58.288	-48.083	-31.075
PZR_Y200	138.824	86.19	-62.716	170.958	64.155	-37.306	-101.906	-68.075	4.028	-137.054	-297.76	158.613	-153.576	-332.729	-68.074	-216.062	-106.692	64.155	-14.996	377.296	271.486	-23.227	-48.725	125.303	97.768	180.789	-33.334	-111.808	106.437	73.824	-168.269	2.859	48.683	178.162	-58.779	-133.865	-81.169	40.894	-45.233	39.155	52.092	97.768	22.493	31.873	91.782
Peripherin_Y470	32.486	-31.074	175.063	-38.608	-207.642	19.972	61.387	-94.545	-52.965	-49.409	57.155	10.634	107.549	-1.037	-13.321	1.141	129.239	27.528	-101.905	31.261	-2.209	-38.607	-255.033	135.261	-5.435	106.437	-343.302	-15.542	38.092	-132.432	49.197	-60.428	56.655	-264.099	-26.229	-18.826	-13.32	290.19	140.218	-35.507	157.866	-41.276	-38.606	96.07	287.239
SMAD2_T220	152.641	1763.41	1519.33	946.725	115.225	1450.32	1484.68	3175.84	173.359	2599.31	71.035	436.535	1305.78	33.613	284.401	3706.37	352.38	680.648	575.197	391.296	564.458	227.479	2663.4	85.627	358.049	918.141	462.197	239.711	-27.666	93.577	649.183	1012.09	-51.121	408.754	375.021	24.077	114.669	391.296	946.725	1804.21	25.176	2663.4	167.092	503.817	2936.03
p53_T81	-151.968	-51.757	-1.661	-154.389	-18.253	-3.27	-111.041	-73.579	69.838	107.007	-260.4	-82.338	85.021	-49.938	8.493	-145.665	-168.268	-76.809	100.972	86.19	167.803	94.81	-161.84	-264.098	-140.864	-210.02	10.634	-74.822	-36.709	-45.86	-239.458	89.986	112.739	-290.523	-31.073	273.972	-198.185	-72.938	-186.882	79.296	37.472	-44.754	-64.362	-13.9	-71.177
Calpain, large polypeptide L1_S360	123.338	25.176	33.613	65.232	42.535	-102.536	204.218	267.972	107.549	-227.284	216.641	138.056	61.873	-95.852	36.387	14.549	-174.471	15.458	224.387	-8.363	109.535	198.803	-6.03	-77.405	273.972	-265.852	105.852	184.627	400.908	-104.586	97.768	72.204	107.007	454.775	175.063	120.852	17.725	117.303	74.613	-115.554	25.176	199.669	-37.305	206.204	-59.255
RAD9_Y28	17.218	50.915	-33.333	-82.881	35.31	-7.226	-22.109	74.613	193.697	-37.9	44.127	290.19	281.732	168.676	246.197	142.155	-17.239	192.831	158.613	334.81	79.775	118.056	134.697	234.585	150.373	129.93	85.627	-12.698	49.69	82.725	-140.195	51.486	151.923	57.155	41.43	99.754	-23.226	-32.694	52.092	-96.529	150.373	301.592	46.465	41.43	56.155
p53_T55	516.782	82.725	153.352	-40.774	-130.782	340.465	158.613	300.035	-10.017	139.549	57.155	270.261	140.218	-91.792	200.535	79.296	108.958	-4.384	71.035	-76.156	-96.528	110.239	-170.076	254.345	-45.232	107.007	85.021	-173.56	-193.033	-104.585	-90.533	111.324	-177.213	38.092	207.148	-100.387	104.563	-181.877	95.521	89.986	87.493	165.556	18.331	36.937	-73.577
High mobility group AT-hook 1_T52	102.627	9.563	-135.442	36.387	-131.491	108.197	-139.368	60.183	149.725	27.528	-161.837	-172.745	-79.228	-83.629	25.176	-1.036	-33.888	9.563	79.775	-76.808	-179.891	-39.227	167.092	281.732	133.951	-13.319	57.754	-85.378	-147.272	-45.858	-58.778	24.077	19.972	52.092	82.725	-111.04	-61.552	11.106	-145.664	-101.062	2.859	60.183	61.387	97.155	211.824
Cyclin E1_T395	192.831	67.479	265.331	-92.534	261.761	47.577	-16.677	63.599	266.613	79.296	28.535	-178.942	160.993	-63.863	269.113	95.521	-212.461	79.296	-74.207	-13.317	-11.151	-67.508	37.472	68.063	5.12	73.282	29.634	-139.367	145.866	406.296	80.38	176.577	6.239	-96.527	109.535	127.697	16.535	-95.851	-12.696	-75.5	-51.12	-81.681	125.303	-105.194	75.218
Antisense ERCC1_Y80	-34.444	-110.267	24.077	-99.675	259.359	298.831	138.824	-208.887	-27.665	247.394	157.106	56.655	406.296	281.732	334.81	88.035	82.725	398.317	177.338	107.549	53.831	-72.359	47.577	372.901	384.268	264.331	79.775	310.789	420.887	224.387	238.556	91.782	61.387	-61.002	22.493	177.338	14.549	238.556	114.07	-71.874	417.746	352.38	348.437	382.155	330.93
Caveolin 2_Y19	297.401	106.437	-286.179	66.31	50.289	-118.307	-12.695	140.789	49.69	31.873	41.43	408.754	-34.443	-48.082	-97.211	222.387	454.775	5.669	145.866	110.852	146.542	79.296	-213.695	150.373	-31.072	26.232	78.648	103.873	58.373	-22.108	85.021	26.232	44.746	83.852	-57.72	76.951	280.542	-22.614	221.493	270.261	62.958	192.085	332.746	47.577	69.282
IKK Gamma_S376	75.218	-14.995	290.19	136.768	-136.236	-63.268	15.458	146.542	258.092	575.197	-32.128	78.648	171.81	183.007	23.458	273.007	4.028	151.148	210.049	216.641	219.641	-89.139	276.486	124.669	-39.714	49.69	177.338	-17.694	-4.854	18.93	81.549	312.239	344.577	186.289	18.93	36.387	67.479	163.38	65.232	157.106	-58.776	534.085	164.873	-54.113	248.599
Fibrinogen, alpha chain_S22	267.972	288.641	215.542	116.563	-63.862	-10.617	479.085	177.338	32.486	186.289	249.725	297.401	-140.194	-234.116	135.261	173.359	106.437	-70.668	7.387	259.359	31.261	158.613	157.866	184.627	18.331	60.183	-123.465	97.155	-49.408	26.232	-48.081	58.993	-62.229	39.697	23.014	330.93	177.338	14.965	-70.042	10.634	198.021	275.085	173.359	76.303	81.035
CTD phosphatase, subunit 1_S575	-74.205	-57.719	49.197	71.676	181.549	-177.212	-27.664	-0.547	-89.138	-15.541	194.592	148.88	61.387	386.556	53.261	39.155	119.465	61.387	-53.424	-126.472	-59.83	-109.514	-77.401	-185.906	5.669	-85.377	-89.884	23.014	-98.445	-194.189	-133.863	235.718	41.43	-3.907	-60.426	62.408	-19.942	6.796	-64.359	-5.434	-21.077	3.486	115.915	-176.288	-258.792
Hematopoietic cell specific LYN substrate 1_T16	-122.772	57.155	182.296	411.641	150.373	-253.476	29.634	26.838	-25.038	26.838	58.993	127.697	176.577	1.655	-162.77	-21.601	124.077	-3.269	-82.336	160.063	-92.532	-2.207	48.134	165.556	197.148	61.873	85.627	-21.599	69.282	-217.33	-44.753	-7.222	-17.693	-207.638	-31.625	165.556	-112.535	157.866	-35.504	-346.982	10.634	157.106	118.056	0.035	-112.534
EP4 receptor_S354	-78.568	-221.058	157.866	10.634	105.183	11.697	86.19	-18.825	-53.423	173.359	62.408	75.711	145.866	50.289	4.57	129.239	64.155	50.915	24.514	-89.137	91.782	161.69	50.289	-7.839	-55.286	-122.771	-68.757	7.387	49.69	13.387	20.986	99.099	66.31	109.535	-83.628	-80.501	-27.663	-185.904	15.915	-82.335	71.676	-82.878	-132.431	12.873	-193.032
Sam68_T317	-141.705	-35.503	-112.533	57.754	182.296	183.789	-52.961	-24.422	89.472	-124.238	0.035	-42.373	-93.878	-89.883	240.845	14.549	-114.694	-212.458	-265.85	71.676	-138.553	-144.79	11.697	-147.878	-124.237	4.57	-114.067	-33.886	-28.218	318.585	49.69	94.183	-184.834	-109.513	-21.075	50.915	0.62	-142.501	-188.856	-92.531	38.092	94.183	10.134	99.754	42.535
CD19_Y409	31.261	137.415	-156.734	-170.074	53.831	-357.045	-111.807	-240.828	-39.713	-50.562	-216.06	-401.69	-40.772	62.408	-155.951	-127.916	200.535	-235.505	364.239	-22.106	-182.749	-114.066	-198.18	-336.292	315.359	-51.754	152.641	238.556	69.838	-36.113	-151.249	-111.039	-77.978	211.824	-115.55	82.725	178.162	-17.238	124.077	-64.994	258.092	-121.991	139.549	-17.237	110.852
APC_S1279	228.352	71.035	146.542	66.852	22.493	148.07	36.937	246.197	-130.78	30.648	127.077	391.296	23.458	379.732	-24.421	206.204	-163.699	28.535	-234.115	-20.462	307.556	-41.889	57.754	75.711	-2.206	-48.08	-93.877	-1.66	-137.05	85.021	9.563	211.824	-79.226	27.528	-37.303	227.479	112.739	-150.523	-7.837	198.021	-3.906	26.838	-96.526	88.035	-297.758
PAK1_S144	182.296	313.88	271.486	400.908	403.352	300.035	192.831	348.437	230.486	210.915	406.296	384.268	475.782	2495.06	1108.55	403.352	88.683	544.12	538.796	1108.55	819.31	148.07	423.789	260.423	696.063	362.211	656.803	38.704	704.486	720.197	313.88	520.873	544.12	636.817	1335.96	618.127	354.317	649.183	475.782	190.366	1418.78	600.169	499.937	1069.65	503.817
Phosphodiesterase 5A_S102	53.831	322.12	-251.864	-46.432	-172.744	74.613	209.204	-71.871	-46.926	0.035	-221.057	156.394	190.366	-40.77	-95.85	-153.574	-81.679	-61.55	-12.285	-11.15	111.324	-248.575	13.387	192.831	-144.058	30.204	-39.224	-19.938	212.754	-271.719	2.197	-253.472	61.873	-48.079	50.289	-70.04	-242.411	-72.358	-232.494	127.697	-97.208	-60.425	95.521	-54.712	80.38
PEA15_S116	101.563	133.31	213.782	-96.525	89.472	382.155	97.768	88.035	-166.331	187.225	69.838	176.577	72.204	-37.897	167.092	122.063	35.93	224.387	24.514	-25.581	-72.934	90.577	94.81	325.613	34.183	37.472	-28.79	-175.469	93.577	-48.722	248.599	48.134	48.134	-226.115	-271.718	-206.391	182.296	298.831	377.296	41.923	-55.923	92.394	-163.698	11.697	4.028
Crystallin beta A2_S31	106.437	-164.476	-142.5	-133.862	-191.867	-240.827	53.261	-226.114	-155.121	-69.414	-243.829	-156.733	-221.056	-177.21	-158.524	-127.114	-114.692	144.408	-91.152	-2.204	-44.17	97.155	-14.476	-63.86	-155.95	38.092	-12.694	-123.464	7.387	242.092	14.549	-31.071	-94.543	105.852	-211.294	-2.203	-235.502	6.796	-24.42	-226.112	133.951	-8.361	-46.925	-64.993	-14.475
Pyruvate dehydrogenase kinase, isoenzyme 1_S393	68.655	-138.552	-123.463	78.648	-59.253	53.261	-79.801	27.528	-14.994	64.155	132.592	57.155	-88.476	238.556	5.12	-49.934	-131.49	-14.993	-4.381	45.852	29.634	-86.548	120.852	56.155	-62.712	135.958	-59.827	24.514	-213.693	-55.922	187.225	-26.227	-31.07	13.387	-92.53	482.824	-21.597	64.669	76.951	71.676	-21.596	-60.998	140.789	23.014	99.754
AMSH_S245	-120.488	121.528	-15.536	-104	-34.943	-74.82	-45.229	164.873	-18.823	-23.853	-21.073	258.092	-160.11	-48.078	170.176	160.993	-146.477	354.317	-36.111	-95.176	-13.315	39.155	23.458	34.838	-11.149	82.162	28.535	-199.271	75.218	97.768	-116.962	-305.766	249.725	-181.873	-114.064	-34.942	-11.148	-31.624	31.261	-34.941	114.669	-189.826	-166.329	-182.747	-33.331
Cyclic GMP inhibited phosphodiesterase B_S318	47.077	199.669	94.183	-9.446	-27.14	50.289	-0.544	-131.489	-42.968	102.113	197.148	-202.968	-214.935	148.88	30.648	-0.543	-48.721	386.556	64.669	-71.172	95.521	-39.223	-133.155	-37.895	-62.711	43.676	114.07	259.359	155.669	-74.819	-31.068	81.549	-128.639	472.62	133.31	-29.945	225.451	-95.175	-62.227	38.704	82.162	180.789	55	162.5	121.528
CHOP_S79	3.486	-45.854	-100.385	-86.547	-68.071	94.183	-322.56	-151.967	-0.542	11.106	-74.818	-76.805	-166.328	103.873	-135.439	-26.225	4.028	336.69	-171.861	-47.543	-51.753	-48.72	-307.906	-273.737	-201.736	-8.959	-149.745	-319.599	-36.11	80.38	-212.457	216.641	-76.154	-87.861	6.796	258.092	-49.406	132.592	61.387	-99.115	-76.153	-190.835	-149.744	-41.274	-55.285
Insulin receptor_S1064	-154.384	-23.852	-79.224	-8.958	-165.283	246.197	206.204	117.303	104.563	-62.226	-106.019	-65.605	-125.079	89.986	152.641	167.803	-147.271	119.465	-26.645	-12.692	210.915	25.176	81.549	-62.71	-115.549	382.155	-103.999	-82.334	2.859	-29.318	-191.866	-66.159	-101.061	-184.83	-119.803	-147.27	-255.029	-13.314	-124.235	-36.706	-44.169	56.655	-136.233	-97.207	-18.25
Keratin 18_S52	215.542	-20.461	261.761	-60.424	81.035	400.908	-64.99	58.993	-120.486	-199.27	465.296	33.613	95.521	55.592	74.613	-40.769	250.93	88.683	-246.88	-93.875	145.866	388.951	-36.109	-57.714	43.676	720.197	346.444	146.542	-32.69	8.493	120.148	35.93	31.873	1088.28	-98.441	-15.535	266.613	301.592	122.063	167.092	406.296	309.176	174.183	487	146.542
RAP1 GTPase activating protein 1_S484	8166.32	9974.95	14604.8	9228.84	9228.84	14604.8	7301.41	8166.32	8702.26	6698.96	8702.26	7654.26	12800.7	4908.73	5214.23	5751.74	5214.23	12800.7	7654.26	4717.49	7654.26	7654.26	8166.32	11508.5	8166.32	14604.8	7654.26	5068.22	6955.75	9228.84	8702.26	18537.1	9974.95	9228.84	9974.95	7301.41	7301.41	10774.7	9228.84	10774.7	10774.7	16547.8	7654.26	10774.7	7654.26
c-Myb_S532	91.254	72.204	73.282	116.563	129.93	472.62	265.331	210.915	-25.58	85.627	318.585	503.817	372.901	-111.037	196.254	-145.661	110.239	342.444	112.739	-54.109	-36.705	47.077	-106.684	163.38	-101.902	293.254	23.014	141.521	88.683	411.641	329.169	320.423	198.803	89.986	115.915	-1.03	175.789	852.592	332.746	221.493	129.93	188.732	336.69	157.866	33.613
Myocyte specific enhancer factor 2A_S408	196.254	103.303	-8.957	252.007	-224.923	235.718	-149.742	167.092	-69.412	189.535	-121.99	-13.313	354.317	-39.222	127.077	60.789	185.528	93.577	30.204	75.218	11.697	54.408	237.486	-42.37	-144.789	11.106	9.563	267.972	15.915	157.106	45.852	270.261	133.31	-19.936	59.542	-79.8	154.092	273.972	193.697	-121.988	273.007	-16.675	43.085	213.782	-140.861
CCR5_S336	-108.74	43.085	35.93	49.197	222.387	173.359	69.838	237.486	-86.545	160.063	777.493	375.021	-10.011	-2.201	55.592	195.465	208.239	66.31	235.718	1884.42	346.444	304.465	429.866	-10.615	-10.614	-5.432	253.275	538.796	252.007	362.211	277.761	196.254	75.711	606.106	293.254	-208.884	864.711	307.556	243.204	362.211	301.592	525.423	534.085	569.268	275.085
Retinoblastoma 1_S780	-32.689	82.162	114.669	-57.069	-43.574	-4.851	-163.697	575.197	4.57	215.542	23.458	114.07	162.5	155.669	-166.326	575.197	227.479	151.923	91.254	141.521	256.768	35.31	819.31	116.563	159.324	140.789	99.754	439.148	134.697	235.718	687.641	313.88	176.577	313.88	59.542	83.852	69.282	-5.43	18.331	228.352	85.021	559.063	118.782	178.162	186.289
Vitronectin_S381	6955.75	6698.96	6698.96	6698.96	7654.26	6139.29	5934.06	5560.6	6698.96	4908.73	6698.96	7301.41	384.268	96.07	19.972	-322.559	-43.573	78.648	728.134	1029.14	3706.37	5934.06	3616.72	3942.34	4304.27	4717.49	4586.07	3423.73	5214.23	5934.06	4053.7	5934.06	7654.26	8166.32	5214.23	5068.22	8166.32	5934.06	5751.74	5214.23	8702.26	6415.27	6139.29	9228.84	6698.96
CFTR_S686	-73.572	74.613	180.789	245.303	267.972	-46.431	276.486	-14.992	38.704	32.486	499.937	248.599	161.69	157.866	62.958	27.528	175.789	-23.85	190.366	103.303	219.641	49.197	173.359	-160.918	277.761	57.155	259.359	300.035	400.908	544.12	340.465	273.972	600.169	468.887	368.38	228.352	436.535	479.085	138.824	214.669	342.444	294.676	618.127	624.021	354.317
CD44_S291	-236.937	56.655	-137.046	4.028	-156.731	105.183	75.711	-171.859	78.092	89.472	158.613	-197.095	-66.158	-145.659	-142.498	34.183	465.296	-185.902	-116.961	73.824	451.718	202.535	-15.533	-4.85	147.254	445.57	-143.292	687.641	356.134	360.317	110.852	564.458	979.127	1581.85	304.465	-85.375	499.937	448.718	342.444	334.81	198.021	291.768	629.599	1029.14	600.169
Sterol regulatory element binding transcription factor1_S117	-12.282	3.486	379.732	-116.96	127.077	687.641	99.099	618.127	52.092	906.62	-68.07	-29.944	291.768	175.063	5.669	1305.78	-65.604	301.592	116.563	-217.328	140.218	297.401	777.493	160.993	206.204	839.782	96.606	76.951	81.549	50.915	386.556	454.775	6.796	36.937	196.254	-83.624	-161.834	306.042	200.535	184.627	176.577	491.042	-72.932	-81.164	318.585
GAB2_S159	172.634	85.627	569.268	212.754	499.937	135.261	336.69	49.197	253.275	214.669	177.338	142.155	-151.964	153.352	205.289	-99.113	499.937	178.162	-175.466	-66.814	252.007	101.563	56.155	-56.526	1.141	240.845	323.521	586.423	379.732	618.127	-97.845	384.268	323.521	963.486	629.599	360.317	600.169	704.486	720.197	932.549	864.711	649.183	696.063	932.549	746.697
Phospholipase C, beta 3_S537	-170.071	33.613	69.838	-58.773	-58.772	27.528	76.951	201.592	13.387	50.289	207.148	255.641	40.894	177.338	-138.549	60.789	-45.227	-151.963	33.613	253.275	107.007	-111.035	-186.877	185.528	-11.733	-28.214	51.486	-307.902	19.43	-68.753	77.528	-22.1	-219.797	-271.713	-12.281	259.359	-76.803	-71.869	60.183	-19.935	-10.612	-86.544	19.43	-36.106	-66.157
Acetyl-CoA carboxylase alpha_S29;S66	379.732	344.577	269.113	479.085	208.239	115.915	491.042	569.268	264.331	544.12	338.5	728.134	-81.676	237.486	-118.305	68.063	-9.444	60.789	262.901	330.93	104.563	313.88	96.07	237.486	62.958	25.176	89.472	-45.226	1.141	34.838	25.761	187.993	-45.851	117.303	287.239	-118.304	-142.497	57.754	104.563	112.155	279.007	-76.151	-23.849	192.831	-176.285
MEK1_S222	138.056	-40.768	10.634	-311.085	138.824	-3.267	-22.099	-346.977	70.528	-27.66	37.472	-22.098	-63.858	-56.525	76.303	-135.438	-235.498	-242.408	-66.156	-8.954	206.204	-106.018	-7.219	-58.285	-212.455	-108.15	-243.822	71.035	-52.959	-141.703	-39.708	-175.464	-101.9	-134.63	-36.702	4.028	-104.578	-169.065	-218.584	177.338	5.669	-55.284	-148.837	-114.063	-151.961
Asialoglycoprotein receptor 2_S12	-28.213	-210.015	-139.364	36.937	-16.121	-19.443	-176.284	112.155	3.486	227.479	30.204	71.676	309.176	135.261	193.697	23.014	211.824	162.5	123.338	103.873	165.556	270.261	166.423	215.542	55.592	56.655	67.479	169.437	-25.035	288.641	126.577	-31.621	-182.746	108.958	125.303	-94.539	-43.572	254.345	271.486	4.028	18.331	-64.987	-38.6	90.577	-83.623
ATP-binding cassette, subfamily A, member 1_S1042	131.246	28.028	406.296	420.887	6.796	135.958	932.549	327.528	354.317	273.972	636.817	629.599	265.331	177.338	-81.162	246.197	62.408	-214.931	529.852	338.5	525.423	87.493	132.592	170.176	280.542	167.092	212.754	-90.531	153.352	192.085	233.542	273.972	-63.264	89.472	350.387	54.408	210.915	69.282	246.197	145.866	110.852	71.676	71.676	93.028	-85.374
Sperm associated antigen 1_S317	209.204	-48.717	-18.821	201.592	223.352	276.486	315.359	279.007	260.423	-79.797	-98.44	124.077	472.62	65.761	53.831	186.289	95.521	158.613	246.197	239.711	162.5	126.035	213.782	252.007	127.077	32.486	74.613	5.669	7.387	445.57	31.261	57.754	165.556	232.458	154.092	129.239	-95.173	-46.924	-47.541	20.5	-27.138	24.077	194.592	81.035	11.106
Sarcoplasmic/endoplasmic reticulum calcium ATPase 2_S38	-66.155	187.225	175.063	-26.644	33.613	151.148	213.782	124.669	157.866	142.155	62.958	218.648	-172.739	233.542	237.486	281.732	-103.996	-31.62	264.331	55	222.387	-63.857	86.824	287.239	102.113	168.676	3.486	-93.873	109.535	97.155	-3.265	-46.429	96.07	-186.876	-40.254	107.007	-53.421	60.789	304.465	291.768	327.528	78.648	80.38	216.641	49.69
Guanine nucleotide binding protein, alpha Z polypeptide_S27	-60.422	364.239	979.127	664.162	612.31	106.437	618.127	163.38	200.535	534.085	1651.67	600.169	97.768	180.789	711.451	191.275	2023.45	185.528	121.528	386.556	1615.03	185.528	322.12	-164.472	548.782	995.486	1088.28	1108.55	1363.46	1615.03	439.148	1012.09	2382.7	3009.7	1980.42	525.423	1335.96	1726.89	1335.96	1549.22	1549.22	2936.03	2599.31	2119.09	2330.05
Glia maturation factor beta_S72	-71.168	-213.69	13.387	15.458	22.493	-265.844	-127.112	-20.46	46.465	102.113	7.859	20.986	-120.485	4.57	-44.749	15.458	-148.836	12.359	21.493	49.69	23.458	102.113	104.563	-201.733	329.169	-156.729	107.007	153.352	-87.859	-169.063	293.254	-206.385	-16.12	95.521	-163.695	-13.311	79.775	-151.246	24.514	208.239	-34.439	99.099	-51.751	-290.522	-78.565
Glycogen synthase 1_S645	-21.071	643.225	1450.32	1980.42	2023.45	2274.43	1046.31	1804.21	398.317	1726.89	1275.62	696.063	728.134	264.331	-63.856	2168.39	1695.88	918.141	120.148	128.472	575.197	1418.78	1843.31	110.852	472.62	1130.47	906.62	946.725	606.106	819.31	1763.41	1932.36	892.732	1763.41	1519.33	315.359	680.648	1932.36	995.486	2543.13	728.134	1695.88	612.31	2663.4	2543.13
Beta-adrenergic receptor kinase1_S670	135.261	426.951	330.93	375.021	18.93	342.444	332.746	330.93	108.197	346.444	294.676	244.232	189.535	157.866	206.204	830	548.782	436.535	93.028	403.352	58.373	131.246	1243.36	44.127	249.725	293.254	146.542	300.035	72.204	787.746	612.31	420.887	288.641	284.401	123.338	122.063	269.113	329.169	169.437	395.859	201.592	377.296	-93.206	512.176	472.62
ErbB2_Y1248	-17.688	21.493	-21.07	-51.75	120.148	129.93	136.768	-37.3	90.577	141.521	-214.93	-72.356	81.035	-40.253	-235.497	-61.545	-271.71	-75.497	32.486	177.338	-18.82	120.852	-236.934	198.021	-114.689	68.063	50.915	60.789	-235.496	344.577	223.352	2.197	-95.847	14.965	-134.629	73.824	48.134	94.183	33.613	248.599	-85.372	-81.16	4.028	50.289	-27.137
Hepatocyte growth factor receptor_Y1349	48.134	-155.947	86.824	138.056	76.303	121.528	12.873	-95.171	98.479	76.951	145.866	26.838	215.542	152.641	71.676	17.725	82.725	86.19	122.063	75.711	-14.471	-44.747	73.282	187.225	128.472	-39.707	154.092	76.951	-44.164	7.859	229.303	46.465	167.092	-31.065	-191.865	43.085	124.669	254.345	11.106	109.535	174.183	129.93	23.458	9.563	-14.47
FAK_Y397	230.486	137.415	101.563	164.873	-101.899	-85.956	222.387	296.07	100.345	25.761	71.676	423.789	47.577	21.958	-188.853	30.204	159.324	90.577	-64.355	96.07	65.761	11.697	167.803	182.296	164.092	-58.77	-66.154	-22.095	-178.937	-140.858	-178.936	-208.88	190.366	-65.603	15.458	436.535	-14.991	-95.169	11.697	201.592	-178.006	126.577	1.141	-4.848	12.873
p130CAS_Y410	-164.47	-0.54	-121.251	-35.502	4.028	-300.252	-198.177	-168.264	185.528	42.535	-194.182	-108.737	-105.19	-5.428	-28.788	156.394	-95.845	-13.31	-217.325	-64.986	-216.053	-40.251	-26.223	-185.899	-178.005	114.669	9.563	-28.211	52.092	97.768	-222.31	-142.495	71.676	-48.074	-55.915	46.465	-264.093	-75.495	-43.57	-113.374	82.162	127.697	-31.064	-42.367	-94.537
ACK_Y858	-88.474	-32.687	-121.25	102.113	2.197	-125.077	-69.409	69.282	17.218	-80.5	-200.434	18.331	98.479	165.556	130.599	-23.216	36.937	26.838	178.162	-84.262	-90.528	101.563	-3.902	57.754	-133.859	-148.834	-39.219	284.401	503.817	50.289	-161.832	42.535	-67.504	-63.855	170.958	-109.507	-90.527	0.62	103.873	-130.776	-47.54	-18.248	-62.222	-105.189	8.493
MAPK4_S196	224.387	-69.408	25.761	13.972	70.528	48.683	-79.794	-51.748	-219.795	-245.181	-87.858	-144.054	91.254	94.183	217.627	260.423	24.077	74.613	134.697	182.296	382.155	16.535	-45.225	36.937	215.542	254.345	148.07	433.486	388.951	228.352	78.092	165.556	-86.542	112.739	649.183	-55.282	-64.354	548.782	312.239	202.535	-71.167	-168.261	103.303	-51.747	-145.655
Cullin 5_S730	266.613	-186.874	154.908	-7.832	229.303	16.535	-97.842	-25.034	88.035	-3.264	86.824	39.697	-275.64	-322.556	69.282	-71.866	-72.355	133.951	-25.033	-70.66	2.859	458.239	101.563	43.676	103.303	296.07	379.732	235.718	266.613	154.908	468.887	334.81	423.789	487	393.648	-108.736	592.746	128.472	400.908	109.535	198.803	377.296	344.577	375.021	451.718
Used for production/QC_	-24.414	-147.872	-114.062	1.141	-160.914	-98.438	-72.929	-16.673	-139.362	44.127	-76.148	-4.374	-62.706	58.993	-70.659	19.972	211.824	-182.743	-39.217	-11.732	108.197	33.613	82.162	54.408	187.225	88.035	115.225	60.183	-46.427	-18.818	-82.332	-42.366	-180.873	44.127	-121.249	191.275	-208.878	-91.786	-171.854	-307.897	-49.403	-146.47	-79.793	9.035	-139.361
CD31_Y663	-66.813	191.275	187.993	-35.5	-101.898	-115.546	1.141	160.063	-25.032	21.493	-94.535	-59.248	115.225	199.669	50.915	177.338	183.007	-181.872	0.62	118.056	-131.484	-36.7	-36.102	114.07	-36.699	10.134	210.915	61.873	164.873	199.669	9.563	-36.698	239.711	73.282	124.669	245.303	109.535	-34.938	69.282	9.035	24.514	8.493	-90.526	-90.525	55.592
Lck_Y411	185.528	285.923	11.106	39.697	-34.438	65.232	-11.731	-11.73	-171.853	80.38	298.831	111.324	107.007	48.134	13.387	131.246	-8.358	139.549	76.303	-19.932	-136.231	44.127	-77.396	140.789	-23.215	-101.056	-47.539	291.768	-2.2	112.155	36.387	30.648	86.19	107.007	-13.898	-119.8	57.754	49.69	58.993	-85.371	45.852	-36.697	47.077	-1.028	-64.353
MAPK12_Y185	196.254	-85.37	-33.33	270.261	-89.128	41.43	-10.009	-29.94	20.986	48.134	-131.483	170.958	30.204	288.641	47.077	-103.995	141.521	395.859	-105.186	124.669	243.204	99.099	-206.384	277.761	106.437	48.134	172.634	33.613	323.521	306.042	114.07	-87.136	-0.538	298.831	102.627	86.824	6.796	9.035	-21.069	-141.698	-100.379	31.261	105.183	30.204	154.092
Trypsin 1_Y154	195.465	134.697	24.514	43.085	190.366	131.246	-61.544	18.331	107.007	181.549	2.859	165.556	-102.529	112.155	99.099	-58.281	-171.852	140.789	97.155	-118.301	-250.279	-121.987	60.183	-48.716	-242.405	8.493	-31.618	-127.908	2.859	-34.437	45.852	237.486	-58.28	67.479	162.5	-45.224	-16.119	157.106	110.852	-57.066	75.711	-39.706	100.345	58.993	-83.62
Fgr_Y523	-10.008	-0.537	206.204	94.81	-151.958	-1.027	23.014	133.951	-72.353	-99.11	131.937	214.669	137.415	-26.222	45.852	-223.666	7.859	125.303	-42.365	16.535	-26.639	38.704	-117.63	-38.598	52.092	-13.308	-70.658	4.57	-14.989	74.613	21.958	48.134	73.824	-297.747	-174.464	-198.176	-255.025	-41.885	55.592	-3.263	-79.218	-112.527	43.085	-99.109	31.261
Ret_Y687	114.669	190.366	-59.247	-164.467	-155.945	403.352	110.239	167.803	306.042	-71.863	-65.602	-216.05	-77.395	230.486	231.5	224.387	107.549	-64.985	-4.844	57.155	78.648	-7.83	-124.23	-20.459	-12.279	-106.015	-64.352	-57.712	-42.963	0.035	-243.82	-121.247	255.641	-124.229	117.303	84.479	-135.436	-182.738	-21.068	-54.706	-82.33	-77.973	-186.873	-180.871	-124.228
Fatty acid binding protein 4_Y20	-57.065	-156.725	86.824	-122.768	2.197	0.035	-77.972	-147.869	-101.054	8.493	21.493	-99.108	-179.884	188.732	-47.537	-123.458	100.345	-4.37	-135.434	-101.053	-129.336	-99.107	-114.687	-37.89	-1.026	254.345	100.972	-96.52	170.958	116.563	-40.764	-26.638	-41.271	59.542	88.035	-100.378	24.514	7.387	-187.863	-77.394	-27.658	6.796	54.408	-31.06	-36.696
LPP_Y301	-178.004	180.789	-29.938	201.592	-53.419	-179.883	207.148	-49.928	-64.984	55	82.725	44.127	33.077	33.613	-6.611	-108.735	-63.854	115.915	-16.118	185.528	-146.468	47.577	-150.518	29.634	-106.682	-34.936	53.261	-122.767	-191.861	0.62	56.655	27.528	-27.133	-130.12	-52.426	250.93	-159.223	206.204	-34.436	90.577	33.077	-133.856	193.697	94.183	-62.221
Parathyroid hormone related protein_T108	43.085	12.359	50.915	7.859	53.261	101.563	-70.034	-87.856	-69.407	-235.494	-121.984	5.12	-18.816	-74.808	79.775	97.768	137.415	-59.246	-46.426	187.993	148.07	57.155	175.789	81.035	261.761	214.669	233.542	34.838	253.275	51.486	-42.364	-71.166	154.092	-56.524	68.655	64.155	205.289	-37.297	160.063	79.775	231.5	164.873	-18.245	33.077	19.43
C ets 1 protein_T38	105.852	117.303	227.479	495.387	78.092	320.423	198.803	852.592	220.549	553.775	41.43	259.359	696.063	181.549	214.669	819.31	-55.279	54.408	148.88	210.915	198.803	164.873	1069.65	164.873	35.93	439.148	-12.686	253.275	120.852	88.683	643.225	629.599	-51.746	209.204	-245.18	45.852	114.07	214.669	-69.406	600.169	-171.068	737.746	-147.868	150.373	185.528
Protease activated receptor 1_T410	-201.728	66.852	-101.052	-119.05	303.028	-93.204	-45.847	-161.83	-62.219	142.155	-8.952	-48.073	-239.448	9.035	142.908	154.092	46.465	-196.073	18.93	-59.823	114.07	-332.723	19.972	9.035	-34.935	-201.726	-81.671	75.218	-84.261	24.077	-136.229	-145.652	-92.526	13.972	-14.465	-95.843	32.486	-39.216	207.148	116.563	67.479	-64.983	-186.87	-3.262	131.937
Grb2_Y209	445.57	-83.619	13.972	51.486	-86.539	167.092	47.077	-182.736	-37.889	71.035	-188.85	-149.734	-218.582	-34.435	-66.151	64.669	45.261	-96.519	-170.067	122.718	-96.518	-154.379	46.465	255.641	-201.725	60.789	-101.894	-81.67	-16.67	81.549	-238.178	-10.609	-54.108	52.641	38.704	423.789	215.542	28.535	65.232	-55.913	-95.161	-130.118	25.176	-4.84	-127.905
BRCA1_S509	108.197	320.423	704.486	198.803	68.655	354.317	87.493	115.225	49.69	429.866	408.754	273.007	-28.784	223.352	163.38	103.303	24.514	148.88	273.007	21494.2	2119.09	1804.21	746.697	157.866	454.775	200.535	315.359	332.746	176.577	148.88	75.218	194.592	475.782	126.577	458.239	9.563	454.775	205.289	448.718	417.746	388.951	454.775	306.042	508.134	244.232
Casein kinase 1, epsilon_S368	105.183	-112.526	-37.888	-145.651	137.415	-23.848	24.514	-286.167	33.077	36.387	-72.925	-73.57	14.549	-166.323	-70.656	-11.144	-177.202	58.373	310.789	229.303	49.197	-37.295	-108.148	-246.874	-112.525	195.465	-186.869	-155.118	169.437	-93.869	-121.246	-198.175	-32.682	58.993	31.873	-15.532	-143.289	-57.71	-49.926	-18.244	123.338	-68.064	-135.433	-144.05	-34.934
Ectonucleotide pyrophosphatase /phosphodiesterase 2_T210	-2.759	160.993	138.824	70.528	155.669	72.204	45.261	28.028	-142.494	39.155	48.134	-117.629	-151.957	229.303	-25.578	83.852	50.289	48.134	87.493	1243.36	143.648	19.972	236.613	320.423	158.613	82.162	126.035	420.887	260.423	13.387	135.261	87.493	52.092	235.718	214.669	-76.147	4.028	96.07	-91.145	-65.601	73.282	93.577	-76.799	115.225	88.035
Mucin 1 transmembrane_Y1229	-195.098	54.408	2.859	-319.595	9.035	52.092	18.331	-31.616	108.958	-48.715	720.197	15.458	-36.692	-11.142	5.669	187.993	93.577	122.063	165.556	-110.256	41.923	29.634	151.923	155.669	-32.681	-82.328	69.838	74.613	144.408	25.176	-57.062	5.669	110.239	-44.16	177.338	203.366	86.19	-54.703	327.528	-13.896	179.099	-129.335	270.261	90.577	-7.828
PTEN_S380	60.183	-27.657	168.676	-49.925	-1.025	4.57	-4.369	-28.781	-175.46	55	40.894	70.528	150.373	191.275	180.789	29.634	55.592	104.563	-108.733	-55.912	13.972	-90.524	155.669	160.063	166.423	38.092	-125.076	-151.242	-99.671	194.592	63.599	-57.061	-95.159	-51.116	128.472	307.556	-161.828	-18.243	140.789	45.261	130.599	382.155	181.549	44.746	64.669
CDX2_S60	217.627	368.38	-28.209	323.521	174.183	229.303	256.768	415.042	69.282	230.486	270.261	139.549	125.303	-16.669	-90.523	454.775	121.528	198.803	25.761	256.768	170.176	256.768	448.718	-133.151	199.669	99.754	198.803	298.831	229.303	358.049	262.901	285.923	168.676	140.789	238.556	171.81	24.077	261.761	89.986	137.415	81.549	687.641	-59.243	42.535	300.035
PTPN1_S352	310.789	283.063	33.077	-77.97	80.38	-38.596	-191.857	17.218	-7.215	7.387	203.366	-14.987	-250.276	-42.96	158.613	-51.744	-47.536	-73.568	142.155	63.599	158.613	56.655	-104.573	-39.215	167.803	-60.99	-62.217	-218.58	-7.827	-9.44	-39.702	-114.061	248.599	-34.933	14.965	-140.854	-43.565	-100.376	-66.809	-89.877	50.915	-174.462	-104.572	122.063	-151.241
ERK2_T185	234.585	-84.26	97.155	312.239	512.176	227.479	131.246	50.289	24.077	202.535	193.697	564.458	393.648	451.718	203.366	358.049	158.613	93.577	244.232	309.176	126.035	327.528	247.394	352.38	323.521	60.789	204.218	406.296	-35.499	304.465	258.092	231.5	334.81	57.155	120.148	-8.356	108.197	0.62	76.303	-46.424	-145.649	266.613	252.007	105.183	167.803
Eukaryotic translation initiation factor 4E binding protein 1_T45	82.162	-20.455	102.627	-19.931	45.261	-154.377	-77.391	132.592	115.225	6.239	68.655	-10.608	-70.031	-83.617	122.718	39.697	-286.165	284.401	57.754	680.648	39.697	226.401	198.021	15.458	52.641	-141.695	57.754	-37.294	-119.797	-73.566	78.648	95.521	-57.709	-141.694	-27.13	-52.425	-93.201	-19.93	155.669	-68.746	-127.904	-64.349	-89.125	-52.957	-108.145
CDC25C_S198	-79.216	534.085	72.754	220.549	-58.767	-114.06	6.796	-91.784	124.077	134.697	-10.607	115.225	151.148	48.134	-114.686	-57.06	247.394	-11.141	79.296	-101.891	-12.278	18.93	4.028	-49.402	-13.304	33.613	-84.259	-165.278	-157.624	-164.466	-178.933	-102.526	-96.515	-101.051	105.183	197.148	49.197	-58.277	74.613	-56.523	68.063	-74.2	-201.724	-68.745	12.873
Bcl 2_T56	-114.684	-71.86	-52.956	-81.158	75.711	167.092	39.155	27.528	-106.681	127.697	77.528	-90.521	-112.524	285.923	154.908	-42.362	-4.368	172.634	-107.414	120.852	-27.129	80.38	36.937	65.761	73.282	52.641	-319.593	-3.899	-188.848	-99.106	-74.199	62.408	-2.757	-80.494	-45.222	31.873	267.972	-113.37	-174.46	-160.909	97.155	-87.135	84.479	-52.423	170.958
I-Kappa-B-alpha_S288	-4.839	-132.423	68.063	85.021	24.077	-42.361	-91.783	-1.024	227.479	-90.52	-10.605	47.577	47.577	183.007	80.38	-100.375	-26.636	-55.91	-11.726	-21.59	168.676	210.915	126.577	93.577	-132.422	181.549	131.937	-85.952	126.035	-85.368	285.923	-29.312	-49.922	-107.413	33.077	-33.88	118.782	-21.589	156.394	-28.207	-31.057	69.282	-1.023	120.852	-37.887
MAD2 mitotic arrest deficient-like 1_S178	97.155	73.824	-129.332	-119.045	100.972	-134.627	262.901	237.486	164.092	13.387	-236.928	-133.148	127.697	106.437	223.352	23.458	-3.261	-154.376	15.915	90.577	61.873	124.077	80.38	199.669	143.648	-105.184	-17.687	-61.543	69.838	94.183	-49.92	79.775	-79.214	96.606	145.169	-194.178	111.324	55.592	107.549	133.951	195.465	-1.652	79.296	-165.277	-106.013
Ribosomal protein L10_S137	-15.531	237.486	-171.848	179.099	1046.31	-78.559	-99.105	91.254	-428.276	19.972	288.641	-191.856	-35.498	322.12	30.204	-58.276	-21.064	-57.708	293.254	145.866	-234.104	34.838	-10.006	-96.514	36.387	237.486	160.993	451.718	445.57	362.211	-150.516	-37.293	495.387	336.69	386.556	165.556	586.423	214.669	664.162	1150.08	548.782	31.873	279.007	110.239	223.352
Growth hormone 1_S176	84.479	-28.206	74.613	-4.367	200.535	-64.98	-26.221	153.352	-82.327	-144.784	81.549	86.19	-162.759	240.845	-127.902	187.993	-51.115	-75.492	15.458	49.197	11.697	-72.923	-297.742	-84.926	-116.955	192.831	-52.955	-4.366	114.07	12.359	-61.542	-112.523	-143.288	17.725	110.852	176.577	-21.588	114.07	56.155	-163.687	-44.741	-110.255	135.958	-140.852	145.169
Serine/threonine protein kinase Nek6_S206	204.218	146.542	-8.355	111.324	255.641	-55.909	288.641	129.93	21.493	-121.243	-42.959	-147.866	34.183	13.387	-208.874	-17.686	45.852	252.007	-48.713	73.282	-322.552	26.838	213.782	87.493	-91.144	-78.558	-63.852	-146.466	111.324	-182.733	-36.1	21.493	54.408	-130.115	6.239	-7.826	-68.062	85.627	7.387	-57.058	-202.961	-141.693	-4.365	-20.452	116.563
Cyclin B1_S147	197.148	138.824	259.359	340.465	97.155	157.106	462.197	224.387	104.563	704.486	293.254	281.732	0.62	164.873	217.627	445.57	445.57	129.239	-113.367	189.535	13.387	499.937	239.711	400.908	436.535	315.359	340.465	219.641	120.148	207.148	259.359	233.542	-55.275	123.338	-9.438	-166.319	269.113	43.676	164.092	142.155	216.641	375.021	300.035	-2.198	-81.157
Presenilin 2_S335	420.887	201.592	58.993	87.493	279.007	-55.274	187.225	170.958	332.746	78.648	79.296	124.669	-214.925	356.134	113.472	354.317	-26.22	81.035	656.803	67.479	276.486	245.303	606.106	254.345	429.866	160.063	301.592	559.063	852.592	277.761	188.732	240.845	366.359	94.183	382.155	95.521	315.359	149.725	122.718	48.683	206.204	529.852	503.817	249.725	38.704
Lymphocyte cytosolic protein 1_S5	39.697	-84.257	-219.79	-108.142	-22.093	24.514	-197.086	-103.171	-125.074	-153.57	45.261	-3.897	-85.951	28.535	-41.881	240.845	67.479	-76.144	-232.481	-130.114	-101.05	43.085	-57.707	-39.212	-198.17	-94.53	-52.953	24.077	-110.254	127.077	-253.466	91.782	-147.865	-133.147	-7.825	-61.541	-97.838	-49.918	-322.551	17.725	2.197	-58.275	-5.423	-141.691	-33.327
Cell division autoantigen 1_S20	12.873	58.993	156.394	-59.82	129.239	76.303	103.873	-110.252	-117.627	-114.058	-7.212	-185.894	126.035	-33.326	115.225	-138.542	-122.762	75.218	-66.149	-171.846	-101.889	-13.895	-245.176	58.373	-3.26	79.296	-35.496	-115.544	-155.115	-59.819	-93.866	-84.256	-78.557	-94.529	-68.741	-59.239	145.866	-27.655	-23.211	-59.238	96.606	47.577	140.218	44.746	-20.451
Ras associated protein Rab4_S204	1392.97	2168.39	4184.13	3942.34	3175.84	5391.8	1843.31	4717.49	2728.27	4717.49	5068.22	3336.12	1763.41	1305.78	1450.32	315.359	1763.41	-13.894	979.127	1695.88	728.134	672.437	1392.97	112.155	1392.97	2495.06	864.711	3706.37	2274.43	3088.68	2795.53	3518.59	4586.07	1581.85	3616.72	664.162	1363.46	3942.34	3830.29	4184.13	4184.13	7301.41	3706.37	6415.27	3518.59
Estrogen receptor, alpha_S104	503.817	108.197	92.394	69.282	20.5	137.415	-199.261	143.648	44.127	96.07	168.676	50.289	-13.303	89.986	-73.564	-6.607	-151.952	48.683	75.218	-269.69	40.894	-8.951	99.099	36.937	-111.797	-30.513	-51.742	96.07	7.859	-77.967	-25.577	-69.403	2.197	-62.215	182.296	-76.796	95.521	60.789	105.183	-40.761	116.563	39.155	-4.364	-17.685	-164.465
Down syndrome critical region protein 1_S112	187.993	737.746	329.169	475.782	-46.423	963.486	979.127	1363.46	-58.766	737.746	151.148	192.831	932.549	433.486	864.711	3830.29	280.542	711.451	819.31	366.359	1305.78	468.887	5560.6	516.782	664.162	1418.78	906.62	260.423	273.007	877.746	1804.21	830	403.352	323.521	360.317	77.528	232.458	100.972	280.542	564.458	14.965	1046.31	-93.199	128.472	75.218
5-hydroxytryptamine receptor 2C_S456	-140.184	906.62	580.38	276.486	106.437	318.585	12.359	379.732	125.303	408.754	-178.931	92.394	145.169	-3.258	18.331	287.239	-0.534	127.077	115.915	170.958	29.634	336.69	406.296	29.634	155.669	240.845	231.5	329.169	158.613	123.338	153.352	65.761	47.577	-100.374	-123.453	-64.979	-74.197	-255.021	-17.684	-151.951	-57.704	-97.198	-68.74	-40.248	-114.683
PC4_S19	193.697	-1.65	-13.893	-145.647	-58.274	89.986	-26.634	-83.615	-74.807	-34.932	6.796	28.028	-2.755	124.669	-229.684	-21.063	121.528	1.655	-214.924	-90.518	-235.487	-119.042	8.493	13.972	-52.951	-125.073	-70.653	1.141	-136.225	9.563	-2.197	-100.373	-84.255	-95.154	0.035	-108.141	-193.021	69.282	58.993	303.028	31.873	179.958	221.493	320.423	179.099
Fascin 1_S38	1615.03	906.62	643.225	808.838	2441.72	2382.7	327.528	472.62	212.754	918.141	1069.65	462.197	2168.39	757.57	297.401	362.211	777.493	156.394	680.648	1418.78	629.599	1197.25	1012.09	2441.72	3336.12	3830.29	3009.7	3336.12	3423.73	3942.34	1275.62	852.592	1615.03	629.599	2495.06	3175.84	1980.42	3336.12	2543.13	3253.54	3942.34	3336.12	1980.42	2330.05	995.486
Phospholipase C, beta 3_S1105	202.535	458.239	229.303	81.035	291.768	270.261	112.155	97.155	255.641	156.394	135.261	265.331	276.486	216.641	201.592	34.183	99.754	269.113	439.148	1418.78	309.176	1363.46	516.782	877.746	420.887	301.592	728.134	728.134	1197.25	728.134	534.085	482.824	649.183	291.768	757.57	379.732	1150.08	963.486	946.725	766.296	1130.47	1150.08	995.486	1197.25	525.423
Centromeric protein E_S2570	96.606	85.021	56.655	28.535	-84.254	400.908	-3.896	26.838	-67.501	192.085	110.239	-78.556	398.317	-39.7	-33.325	1088.28	72.754	28.028	-85.365	-48.711	149.725	173.359	1581.85	386.556	-150.509	190.366	152.641	0.62	48.683	232.458	479.085	451.718	55.592	-16.114	350.387	-43.563	-133.143	51.486	-42.359	22.493	137.415	197.148	74.613	3.486	136.768
Glutamate receptor ionotropic, AMPA 1_S863	291.768	-16.113	-54.104	-111.795	-21.586	-273.729	403.352	31.261	78.092	245.303	-8.354	-336.282	-52.422	-74.806	-72.346	131.246	66.852	41.43	-3.256	94.81	108.197	-302.912	-223.662	-172.734	107.549	-124.224	-79.213	152.641	-128.634	-16.665	-351.916	-74.805	-97.196	-44.74	-48.071	-39.699	-227.274	-42.358	112.739	-79.789	-131.478	-87.854	32.486	99.099	-211.282
Glial fibrillary acidic protein_S17	28.028	-163.684	39.155	-153.569	-74.196	42.535	-103.17	-173.551	4.57	49.197	128.472	0.035	19.972	126.577	51.486	-8.353	107.007	-48.07	176.577	-7.824	-2.196	-15.528	41.923	50.289	11.106	-100.372	-137.775	-13.302	-21.585	-45.22	-202.954	-234.098	-163.683	-19.435	-116.951	25.176	-123.452	-12.273	-17.231	-40.246	68.655	-67.5	-40.245	-87.133	-193.02
Activating transcription factor 1_S36	325.613	94.81	-63.26	55.592	342.444	0.035	281.732	-39.211	115.915	30.648	173.359	400.908	-50.549	297.401	216.641	243.204	-99.104	163.38	60.183	307.556	190.366	84.479	-82.325	-106.677	400.908	173.359	60.789	14.965	122.718	175.789	138.824	127.077	109.535	287.239	269.113	-102.523	-48.069	51.486	-221.05	76.951	-94.528	91.254	-127.105	250.93	73.824
BH3 interacting domain death agonist_S65	-121.238	316.986	-39.21	-56.521	29.634	61.873	82.162	-66.805	-79.212	50.915	-151.24	-38.591	65.761	113.472	-68.739	110.239	239.711	70.528	600.169	224.387	52.641	15.458	-122.76	-108.14	173.359	-210.008	208.239	322.12	180.789	69.282	2.859	-109.502	100.345	102.627	79.296	205.289	288.641	280.542	184.627	231.5	375.021	120.852	487	103.873	88.683
NIPP1_S204	-1.649	34.838	-206.381	-1.02	-79.211	17.218	60.183	31.873	-31.613	-248.564	133.31	243.204	-161.825	-18.241	64.155	-110.249	-4.361	105.183	53.261	-140.183	-34.931	120.148	-62.211	143.648	14.965	-212.436	139.549	194.592	-15.527	-171.063	-103.992	48.683	175.789	61.387	105.852	-165.275	157.866	21.493	-37.289	60.183	63.599	-144.049	225.451	-3.893	-130.112
Desmin_S12	3336.12	3942.34	2599.31	3830.29	4304.27	5068.22	3336.12	4908.73	4184.13	3830.29	4436.44	8166.32	4304.27	2663.4	2495.06	1581.85	6955.75	2862.57	4717.49	2216.72	4184.13	5751.74	4053.7	3423.73	6415.27	4184.13	7301.41	5751.74	4184.13	5391.8	3942.34	3616.72	5391.8	3423.73	4586.07	2023.45	5214.23	5068.22	2441.72	4184.13	3830.29	4053.7	2862.57	4053.7	1519.33
Microphthalmia associated transcription factor_S399	-44.155	28.535	309.176	-57.703	429.866	-106.676	-112.52	-84.923	18.331	249.725	472.62	77.528	-122.759	-54.698	7.387	15.915	160.063	-45.218	-34.93	131.937	21.493	-279.466	2.197	-178.928	-343.281	-49.401	-151.239	147.254	108.197	52.092	-104.57	-87.853	93.028	-59.817	82.725	9.563	-55.273	-33.324	17.725	-59.816	-60.415	103.873	-351.914	25.176	-32.119
NPRA_S538	50.915	247.394	44.127	-54.697	386.556	97.768	475.782	276.486	201.592	442.655	918.141	1549.22	-45.844	370.521	218.648	370.521	2495.06	-16.664	1581.85	240.845	94.81	2330.05	1243.36	205.289	1980.42	618.127	1418.78	2441.72	1763.41	711.451	1726.89	548.782	1150.08	1177.72	1549.22	-72.345	1392.97	270.261	436.535	290.19	323.521	348.437	1305.78	1029.14	320.423
Occludin_S340	81.549	303.028	265.331	1221.94	564.458	382.155	1305.78	433.486	830	60.789	629.599	877.746	168.676	175.063	162.5	746.697	325.613	225.451	852.592	248.599	1726.89	979.127	787.746	963.486	1418.78	516.782	475.782	525.423	411.641	475.782	426.951	445.57	499.937	384.268	358.049	10.634	656.803	-111.028	262.901	155.669	451.718	375.021	737.746	346.444	230.486
PPP1R9B_S100	106.437	75.218	159.324	-95.839	-23.845	20.986	415.042	245.303	68.063	-38.59	115.915	184.627	134.697	-87.851	49.197	-79.21	68.063	226.401	149.725	51.486	-71.858	64.669	171.81	491.042	170.176	-84.921	82.162	34.838	3.486	-26.633	114.07	-40.76	-62.703	-104.569	91.254	105.183	315.359	189.535	-19.929	-94.527	-67.499	26.232	133.951	135.958	-89.121
0	204.218	145.866	-3.253	-63.259	140.789	-44.738	140.789	44.127	164.873	-89.12	69.282	230.486	-165.274	66.852	86.19	-56.52	-136.224	-137.035	-37.886	94.81	-31.055	318.585	226.401	56.655	-283.823	275.085	44.746	17.725	-82.323	213.782	-110.246	-132.421	213.782	-119.796	140.218	284.401	-137.774	-101.049	-107.407	-34.929	-176.275	41.43	-219.788	88.035	-6.605
Down syndrome critical region protein 1_S108	-98.435	757.57	291.768	426.951	-16.662	629.599	1484.68	1243.36	187.225	852.592	98.479	451.718	140.789	580.38	553.775	2862.57	338.5	170.958	618.127	892.732	777.493	600.169	4586.07	618.127	777.493	1177.72	495.387	553.775	520.873	612.31	1418.78	979.127	313.88	226.401	150.373	-53.414	17.218	35.93	17.218	320.423	-33.323	808.838	118.782	52.641	273.972
Csk_S364	29.197	256.768	329.169	472.62	1275.62	442.655	400.908	231.5	47.077	58.993	212.754	529.852	124.077	408.754	529.852	270.261	264.331	468.887	1177.72	152.641	93.577	49.197	306.042	207.148	338.5	465.296	-5.422	342.444	529.852	548.782	234.585	200.535	366.359	97.768	393.648	352.38	25.761	279.007	192.831	553.775	636.817	491.042	737.746	255.641	157.106
Solute carrier family anion exchange, member 3_S67	-70.648	24.077	64.669	102.627	429.866	81.035	214.669	64.669	-116.95	96.07	-11.724	105.183	36.937	192.831	140.218	156.394	151.148	228.352	-273.724	264.331	-51.74	108.958	159.324	1549.22	1029.14	133.951	852.592	995.486	534.085	234.585	97.768	287.239	423.789	48.134	-33.879	75.218	270.261	120.852	34.183	-36.097	-51.739	-6.604	33.613	18.93	-182.731
ELK3_S363	-139.351	75.711	808.838	417.746	236.613	1275.62	151.923	797.768	11.106	680.648	766.296	503.817	1450.32	525.423	839.782	3253.54	1177.72	20.986	315.359	559.063	979.127	839.782	3706.37	24.077	877.746	2441.72	1363.46	1275.62	877.746	1726.89	2023.45	512.176	737.746	636.817	1392.97	-279.464	580.38	1695.88	451.718	1581.85	672.437	2067.01	534.085	1130.47	808.838
LIG1_S66	327.528	141.521	-155.112	231.5	59.542	-43.562	28.028	245.303	-32.675	167.803	145.169	30.204	79.775	118.056	-106.006	150.373	164.873	29.197	-3.252	15.915	-91.781	21.493	-70.027	55.592	-5.421	115.225	-168.259	92.394	97.155	-39.696	222.387	-140.851	-34.928	94.81	56.655	-181.865	144.408	192.831	-101.048	-109.499	-102.52	-35.492	78.648	-319.59	-417.816
